# Supplementary material for: Novel metabolic adaptation driven by glycoside hydrolase family 25 protein contributes to increasing trimethoprim-sulfamethoxazole resistance in clinical human Brucella melitensis isolates in China
Source: Antimicrob Agents Chemother. 2026 Jan 22;70(3):e01284-25. doi: 10.1128/aac.01284-25 (PMC12959145; doi:10.1128/aac.01284-25)
Supplement: Supplemental tables — Tables S1 to S4. [file aac.01284-25-s0005.xlsx]

## Sheet: Table S1
Table S1 Primers used in this study
Name	Sequence（5’-3’）	Locus (gene)
	Primers used for construction of the gene mutants
GH25-1	GGCCAGTGAATTCGAGCTCggtaccCTCGCGCATGAACTTCAGAAGATCC	GH25 upstream
GH25-2	ATGTGAGCGGTCGATTCGTGCCTGGGTAGTGTTCCGGTATCGCGAATCAG
GH25-3	GAAACTGATTCGCGATACCGGAACACTACCCAGGCACGAATCGACCG	GH25 downstream
GH25-4	CAGCTATGACCATGATTACGCCaagcttCCGGAACGCCATAAGCATCTTC
	Primers used for construction of the complement strains
yang240003	GGCCGCTCTAGAACTAGTggatccATGAACCGTCTGGCCAGCAG	GH25 sequence with BamHI and HindIII
yang240004	CTCGAGGTCGACGGTATCGATaagcttTTAGCGCACTTTGTTGCTTTCCAG
	Primers used for detect complement strains
M13-R	TGTAAAACGACGGCCAGT
M13-F	CAGGAAACAGCTATGAC
	Primers used for protein expression in eukaryotic
Myc-GH25-F	GAATTGTACCCGCGGGCCCAGGCCCgaattcATGAACCGTCTGGCCAGCAG	GH25 gene (Myc tag) with EcoRI and KpnI
Myc-GH25-R	CTCTGAGATCAGCTTCTGCTCGCCggtaccGCGCACTTTGTTGCTTTCCAGC
Flag-gtsA-F	GCTTGCGGCCGCGAATTCatgcataaacttctgaaact	gtsA gene (Flag tag) with EcoRI and KpnI
Flag-gtsA-R	GATCCTCTAGAGTCGACTGGTACCttattttgcggcttcaaccg
Flag-tkt-F	GCTTGCGGCCGCGAATTCtatgaccaataccgacaaacaaaaccagatg	tkt gene (Flag tag) with EcoRI and KpnI
Flag-tkt-R	GGATCCTCTAGAGTCGACTGGTACCtcatgcagcgttgagcttcttttcc
Flag-fliY-F	CTTGCGGCCGCGAATTCAatgaaattcgctcagattctcgcaac	fliy gene (Flag tag) with EcoRI and KpnI
Flag-fliY-R	GGATCCTCTAGAGTCGACTGGTACCttacttggaaacgtcctggccg
	Primers used for detect the expression of genes by RT-PCR
16S-F	TACCAGCCCTTGACATCC	16S rRNA
16S-R	TCATCCCCACCTTCCTCT
rnhB-F	GATCAGCGTTCCGTCTCGAT	rnhB
rnhB-R	GCCTTTGATCGGTGCGAATG
imuA-F	GAAGGCAATGATCCGCAAGG	imuA
imuA-R	GGCAAAGATCTCATGCAGCG
norE-F	CTGCAAACAACAAGGGACGG	norE
norE-R	CACATTCGCAATCCTGCTCG
dnaE-F	GAGCGCAGATAGAGTCGCAT	dnaE
dnaE-R	TCCTGTTTTCGGAAGGGCTC
carA-F	CGATCTGTCCGGCATAGGAC	carA
carA-R	GAAACGACCCCGAAAACAGC
cysT-F	GCATCAAGGTTGCCTATGCG	cysT
cysT-R	AAGGTCTGCCACGAAGTAGC
tcyB-F	TTTCGGCACCGAGGAAATGA	tcyB
tcyB-R	TCTGGATTTTCCGTGGCACA
iolE-F	AGCCTTCAGGGATTTCAGCC	iolE
iolE-R	CGTACCGGGTGATACGGAAG
pcaR-F	CGCAGTTCGGTTTGTTCCAG	pcaR
pcaR-R	GACGGGGCGGAGATTGTTTA
ddpD-F	AGAGCTTTCACCGCTATCCG	ddpD
ddpD-R	CCCGAAGCAAGCGCAATATC

## Sheet: Table S2
Table S2 Genes affected by SNPs and InDels
GeneName	variants_impact_HIGH	variants_impact_MODERATE	variants_effect_disruptive_inframe_insertion	variants_effect_frameshift_variant	variants_effect_missense_variant	variants_effect_stop_gained
BMEA_RS00095	0	1	0	0	1	0
BMEA_RS00205	0	1	0	0	1	0
BMEA_RS00430	0	1	0	0	1	0
BMEA_RS00450	0	1	0	0	1	0
BMEA_RS00585	0	1	0	0	1	0
BMEA_RS00720	0	1	0	0	1	0
BMEA_RS00885	0	1	0	0	1	0
BMEA_RS00975	0	1	0	0	1	0
BMEA_RS01030	0	1	0	0	1	0
BMEA_RS01440	0	1	0	0	1	0
BMEA_RS02075	0	1	0	0	1	0
BMEA_RS02465	0	1	0	0	1	0
BMEA_RS02485	0	1	0	0	1	0
BMEA_RS02625	0	1	0	0	1	0
BMEA_RS02785	0	1	1	0	0	0
BMEA_RS02805	0	1	0	0	1	0
BMEA_RS02960	0	1	0	0	1	0
BMEA_RS03170	0	1	0	0	1	0
BMEA_RS03295	0	2	0	0	2	0
BMEA_RS03400	0	1	0	0	1	0
BMEA_RS03490	0	1	0	0	1	0
BMEA_RS03635	0	1	0	0	1	0
BMEA_RS03965	0	2	0	0	2	0
BMEA_RS04390	0	1	0	0	1	0
BMEA_RS04420	1	0	0	1	0	0
BMEA_RS04700	0	2	0	0	2	0
BMEA_RS04955	0	1	0	0	1	0
BMEA_RS05050	0	1	0	0	1	0
BMEA_RS05065	0	1	0	0	1	0
BMEA_RS06680	0	1	0	0	1	0
BMEA_RS06860	1	0	0	1	0	0
BMEA_RS06865	0	1	0	0	1	0
BMEA_RS07780	0	1	0	0	1	0
BMEA_RS07840	0	1	0	0	1	0
BMEA_RS08170	0	1	0	0	1	0
BMEA_RS08375	0	2	0	0	2	0
BMEA_RS09085	0	1	0	0	1	0
BMEA_RS09715	0	1	0	0	1	0
BMEA_RS09745	0	1	0	0	1	0
BMEA_RS10135	0	1	0	0	1	0
BMEA_RS10270	0	1	0	0	1	0
BMEA_RS10360	0	1	0	0	1	0
BMEA_RS10390	0	1	1	0	0	0
BMEA_RS10440	0	1	0	0	1	0
BMEA_RS10695	0	1	0	0	1	0
BMEA_RS10765	0	1	0	0	1	0
BMEA_RS10925	1	0	0	1	0	0
BMEA_RS11125	0	1	0	0	1	0
BMEA_RS11160	0	1	0	0	1	0
BMEA_RS11595	0	1	0	0	1	0
BMEA_RS11975	0	2	0	0	2	0
BMEA_RS12230	0	1	0	0	1	0
BMEA_RS12365	0	1	0	0	1	0
BMEA_RS12515	0	2	0	0	2	0
BMEA_RS13005	0	1	0	0	1	0
BMEA_RS13170	1	0	0	1	0	0
BMEA_RS13580	1	1	1	1	0	0
BMEA_RS13660	0	1	0	0	1	0
BMEA_RS14125	0	1	0	0	1	0
BMEA_RS14280	0	1	0	0	1	0
BMEA_RS14405	0	1	0	0	1	0
BMEA_RS14435	0	1	0	0	1	0
BMEA_RS14835	0	1	0	0	1	0
BMEA_RS14875	0	1	0	0	1	0
BMEA_RS14895	0	1	0	0	1	0
BMEA_RS15045	1	0	0	1	0	0
BMEA_RS15130	0	1	0	0	1	0
BMEA_RS15295	0	1	0	0	1	0
BMEA_RS15405	0	1	0	0	1	0
BMEA_RS15505	0	1	0	0	1	0
BMEA_RS15635	0	1	0	0	1	0
BMEA_RS16180	1	0	0	1	0	0
BMEA_RS16505	0	1	0	0	1	0
BMEA_RS16610	0	1	0	0	1	0
BMEA_RS17200	0	1	0	0	1	0
BMEA_RS17300	0	1	0	0	1	0
BMEA_RS17395	0	1	0	0	1	0
BMEA_RS17495	0	1	0	0	1	0
BMEA_RS17510	2	1	0	1	1	1

## Sheet: Table S3
Table S3 Data of transcriptome analysis
Gene_id	Gene_name	Gene_description	Isolation_1	Isolation_2	Isolation_SXT_1	Isolation_SXT_2	WT_1	WT_2	WT_SXT_1	WT_SXT_2	Isolation	Isolation_SXT	WT	WT_SXT	GO_id	GO_term	KO_id	KO_name	Pathway_id	Pathway_definition
DK62_RS00005	rsmH	16S rRNA (cytosine(1402)-N(4))-methyltransferase RsmH	143.48	135.24	132.32	67.69	235.19	231.15	184.4	193.3	139.36	100.01	233.17	188.85	------	------	K03438	mraW	------	------
DK62_RS00010	DK62_RS00010	hypothetical protein	286.96	288.89	252.25	135.14	523.05	368.67	283.74	319.12	287.93	193.7	445.86	301.43	------	------	------	------	------	------
DK62_RS00015	DK62_RS00015	penicillin-binding protein 2	98.62	107.4	76.28	52.65	102.75	153.07	128.79	126.76	103.01	64.47	127.91	127.78	GO:0051301;GO:0016021;GO:0008658;GO:0016740	BP:cell division;CC:integral component of membrane;MF:penicillin binding;MF:transferase activity;	K03587	ftsI	map00550;map01501	Peptidoglycan biosynthesis;beta-Lactam resistance
DK62_RS00020	DK62_RS00020	UDP-N-acetylmuramoyl-L-alanyl-D-glutamate--2%2C6-diaminopimelate ligase	197.73	176.64	176.73	148.73	173.46	195.64	198.63	214.58	187.19	162.73	184.55	206.61	------	------	K01928	murE	map00550;map00300	Peptidoglycan biosynthesis;Lysine biosynthesis
DK62_RS00025	DK62_RS00025	UDP-N-acetylmuramoylalanyl-D-glutamyl-2%2C6-diaminopimelate--D-alanyl-D-alanine ligase	164.1	155.18	126.36	123.96	208.04	169.84	160.56	173.17	159.64	125.16	188.94	166.87	GO:0051301;GO:0071555;GO:0008360;GO:0009252;GO:0007049;GO:0005737;GO:0047480;GO:0016829;GO:0005524	BP:cell division;BP:cell wall organization;BP:regulation of cell shape;BP:peptidoglycan biosynthetic process;BP:cell cycle;CC:cytoplasm;MF:UDP-N-acetylmuramoyl-tripeptide-D-alanyl-D-alanine ligase activity;MF:lyase activity;MF:ATP binding;	K01929	murF	map00550;map00300;map01502	Peptidoglycan biosynthesis;Lysine biosynthesis;Vancomycin resistance
DK62_RS00030	mraY	phospho-N-acetylmuramoyl-pentapeptide-transferase	213.62	197.41	162.17	147.87	212.99	206.21	207.07	229.59	205.52	155.02	209.6	218.33	GO:0071555;GO:0008360;GO:0007049;GO:0009252;GO:0051301;GO:0005886;GO:0016021;GO:0008963;GO:0046872;GO:0051992;GO:0016491	BP:cell wall organization;BP:regulation of cell shape;BP:cell cycle;BP:peptidoglycan biosynthetic process;BP:cell division;CC:plasma membrane;CC:integral component of membrane;MF:phospho-N-acetylmuramoyl-pentapeptide-transferase activity;MF:metal ion binding;MF:UDP-N-acetylmuramoyl-L-alanyl-D-glutamyl-meso-2,6-diaminopimelyl-D-alanyl-D-alanin;MF:oxidoreductase activity;	K01000	mraY	map00550;map01502	Peptidoglycan biosynthesis;Vancomycin resistance
DK62_RS00035	murD	UDP-N-acetylmuramoyl-L-alanine--D-glutamate ligase	125.22	121.22	101.46	93.6	116.09	123.13	114.84	120.14	123.22	97.53	119.61	117.49	GO:0007049;GO:0071555;GO:0008360;GO:0051301;GO:0009252;GO:0005737;GO:0008764;GO:0004326;GO:0005524	BP:cell cycle;BP:cell wall organization;BP:regulation of cell shape;BP:cell division;BP:peptidoglycan biosynthetic process;CC:cytoplasm;MF:UDP-N-acetylmuramoylalanine-D-glutamate ligase activity;MF:tetrahydrofolylpolyglutamate synthase activity;MF:ATP binding;	K01925	murD	map00550	Peptidoglycan biosynthesis
DK62_RS00040	ftsW	putative lipid II flippase FtsW	114.4	116.32	102.66	76.97	70.13	119.67	128.82	130.65	115.36	89.82	94.9	129.74	GO:0009252;GO:0051301;GO:0016021;GO:0005886;GO:0008955	BP:peptidoglycan biosynthetic process;BP:cell division;CC:integral component of membrane;CC:plasma membrane;MF:peptidoglycan glycosyltransferase activity;	K03588	ftsW	map04112	Cell cycle - Caulobacter
DK62_RS00045	murG	undecaprenyldiphospho-muramoylpentapeptide beta-N-acetylglucosaminyltransferase	88.28	90.24	61.88	45.2	52.53	82.34	80.44	79.72	89.26	53.54	67.44	80.08	GO:0005975;GO:0071555;GO:0008360;GO:0051301;GO:0009252;GO:0030259;GO:0007049;GO:0005886;GO:0050511;GO:0051991	BP:carbohydrate metabolic process;BP:cell wall organization;BP:regulation of cell shape;BP:cell division;BP:peptidoglycan biosynthetic process;BP:lipid glycosylation;BP:cell cycle;CC:plasma membrane;MF:undecaprenyldiphospho-muramoylpentapeptide beta-N-acetylglucosaminyltransferase activity;MF:UDP-N-acetyl-D-glucosamin;	K02563	murG	map04112;map00550;map01502	Cell cycle - Caulobacter;Peptidoglycan biosynthesis;Vancomycin resistance
DK62_RS00050	murC	UDP-N-acetylmuramate--L-alanine ligase	109.35	115.18	74.63	67.86	100.19	114.58	108.65	110.67	112.27	71.25	107.39	109.66	GO:0071555;GO:0008360;GO:0007049;GO:0009252;GO:0051301;GO:0005737;GO:0008763;GO:0005524	BP:cell wall organization;BP:regulation of cell shape;BP:cell cycle;BP:peptidoglycan biosynthetic process;BP:cell division;CC:cytoplasm;MF:UDP-N-acetylmuramate-L-alanine ligase activity;MF:ATP binding;	K01924	murC	map00550	Peptidoglycan biosynthesis
DK62_RS00055	murB	UDP-N-acetylmuramate dehydrogenase	89.15	76.71	44.17	49.32	94.68	90.54	96.35	107.86	82.93	46.75	92.61	102.11	GO:0007049;GO:0071555;GO:0008360;GO:0009252;GO:0051301;GO:0005737;GO:0008762;GO:0016740;GO:0071949	BP:cell cycle;BP:cell wall organization;BP:regulation of cell shape;BP:peptidoglycan biosynthetic process;BP:cell division;CC:cytoplasm;MF:UDP-N-acetylmuramate dehydrogenase activity;MF:transferase activity;MF:FAD binding;	K00075	murB	map00520;map00550	Amino sugar and nucleotide sugar metabolism;Peptidoglycan biosynthesis
DK62_RS00060	DK62_RS00060	D-alanine--D-alanine ligase	176.44	199.71	115.61	78.14	213.35	249.8	196.79	183.26	188.08	96.88	231.58	190.03	GO:0071555;GO:0008360;GO:0009252;GO:0005737;GO:0016829;GO:0008716;GO:0046872;GO:0005524	BP:cell wall organization;BP:regulation of cell shape;BP:peptidoglycan biosynthetic process;CC:cytoplasm;MF:lyase activity;MF:D-alanine-D-alanine ligase activity;MF:metal ion binding;MF:ATP binding;	K01921	ddl	map00550;map01502	Peptidoglycan biosynthesis;Vancomycin resistance
DK62_RS00065	DK62_RS00065	cell division protein FtsQ/DivIB	198.41	231.11	159.05	92.81	275.36	287.73	249	240.19	214.76	125.93	281.55	244.6	GO:0090529;GO:0043093;GO:0032153;GO:0005887	BP:cell septum assembly;BP:FtsZ-dependent cytokinesis;CC:cell division site;CC:integral component of plasma membrane;	K03589	ftsQ	map04112	Cell cycle - Caulobacter
DK62_RS00070	ftsA	cell division protein FtsA	247.5	252.49	143.91	99.74	200.42	285.79	242.1	245.06	250	121.83	243.11	243.58	GO:0051301;GO:0043093;GO:0032153;GO:0009898	BP:cell division;BP:FtsZ-dependent cytokinesis;CC:cell division site;CC:cytoplasmic side of plasma membrane;	K03590	ftsA	map04112	Cell cycle - Caulobacter
DK62_RS00075	ftsZ	cell division protein FtsZ	851.73	864.58	686.79	467.92	900.32	949.39	796.59	851.62	858.16	577.36	924.86	824.11	GO:0051258;GO:0043093;GO:0000917;GO:0005737;GO:0032153;GO:0003924;GO:0005525	BP:protein polymerization;BP:FtsZ-dependent cytokinesis;BP:barrier septum assembly;CC:cytoplasm;CC:cell division site;MF:GTPase activity;MF:GTP binding;	K03531	ftsZ	map04112	Cell cycle - Caulobacter
DK62_RS00080	lpxC	UDP-3-O-acyl-N-acetylglucosamine deacetylase	50.6	46.21	32.83	54.52	52.38	59.04	63.07	60.86	48.41	43.68	55.71	61.97	GO:0009245;GO:0046872;GO:0103117;GO:0008759	BP:lipid A biosynthetic process;MF:metal ion binding;MF:UDP-3-O-acyl-N-acetylglucosamine deacetylase activity;MF:UDP-3-O-[3-hydroxymyristoyl] N-acetylglucosamine deacetylase activity;	K02535	lpxC	map00540	Lipopolysaccharide biosynthesis
DK62_RS00085	DK62_RS00085	outer membrane protein assembly factor BamD	395.67	422.56	274.24	310.6	373.5	371.06	506.55	534.49	409.12	292.42	372.28	520.52	GO:0051205;GO:0043165;GO:0009279	BP:protein insertion into membrane;BP:Gram-negative-bacterium-type cell outer membrane assembly;CC:cell outer membrane;	K05807	bamD	------	------
DK62_RS00090	recN	DNA repair protein RecN	119.01	125.86	59.76	73.99	115.54	98.42	133.69	134.26	122.44	66.88	106.98	133.98	GO:0006310;GO:0006281;GO:0005524	BP:DNA recombination;BP:DNA repair;MF:ATP binding;	K03631	recN	------	------
DK62_RS00095	ligA	NAD-dependent DNA ligase LigA	50.96	53.41	33.88	37.49	40.62	49.62	54.22	55.92	52.19	35.69	45.12	55.07	GO:0006281;GO:0006260;GO:0003911;GO:0046872;GO:0016491	BP:DNA repair;BP:DNA replication;MF:DNA ligas;MF:metal ion binding;MF:oxidoreductase activity;	K01972	ligA	map03430;map03410;map03420;map03030	Mismatch repair;Base excision repair;Nucleotide excision repair;DNA replication
DK62_RS00100	DK62_RS00100	DUF2461 domain-containing protein	59.98	69.66	36.63	51.73	43.08	54.38	56.67	65.11	64.82	44.18	48.73	60.89	------	------	------	------	------	------
DK62_RS00105	DK62_RS00105	aminopeptidase P family protein	157.84	163.58	54.1	58.86	151.42	152.4	138.21	151.66	160.71	56.48	151.91	144.94	GO:0070006	MF:metalloaminopeptidase activity;	K01262	pepP	------	------
DK62_RS00110	DK62_RS00110	50S ribosomal protein L11 methyltransferase	154.12	153	65.03	61.07	249.37	215.96	186.44	208.35	153.56	63.05	232.67	197.4	GO:0005737;GO:0005840;GO:0008276	CC:cytoplasm;CC:ribosome;MF:protein methyltransferase activity;	K02687	prmA	------	------
DK62_RS00115	DK62_RS00115	SCO family protein	374.94	406.38	320.79	256.88	849.82	1001.67	815.32	778.17	390.66	288.84	925.75	796.75	GO:0016021	CC:integral component of membrane;	K07152	------	------	------
DK62_RS00120	DK62_RS00120	antibiotic acetyltransferase	32.19	36.3	21.77	20.42	22.94	32.92	45.73	40.86	34.25	21.1	27.93	43.3	GO:0016740;GO:0008811	MF:transferase activity;MF:chloramphenicol O-acetyltransferase activity;	------	------	------	------
DK62_RS00125	DK62_RS00125	CreA family protein	189.52	180.07	159.03	165.37	214.62	181.76	210.19	270.1	184.8	162.2	198.19	240.15	------	------	K05805	creA	------	------
DK62_RS00130	DK62_RS00130	UvrD-helicase domain-containing protein	78.3	81.73	72.78	70.97	62.15	75.33	73.9	77.68	80.02	71.88	68.74	75.79	GO:0003678;GO:0016787;GO:0005524;GO:0003677	MF:DNA helicase activity;MF:hydrolase activity;MF:ATP binding;MF:DNA binding;	K03657	uvrD	map03430;map03420	Mismatch repair;Nucleotide excision repair
DK62_RS00135	DK62_RS00135	serine/threonine protein kinase	40.23	42.37	22.13	29.37	45.66	42.16	47.89	54.83	41.3	25.75	43.91	51.36	GO:0004674	MF:protein serine/threonine kinase activity;	------	------	------	------
DK62_RS00140	DK62_RS00140	heme-degrading domain-containing protein	121.45	130.18	96.74	106.54	77.92	113.54	142.11	150.78	125.82	101.64	95.73	146.45	------	------	------	------	------	------
DK62_RS00145	DK62_RS00145	FAD-binding protein	50.5	55.57	42.93	48.19	67.08	70.29	74.92	73.07	53.04	45.56	68.69	74	GO:0052854;GO:0052852;GO:0052853;GO:0004458;GO:0071949;GO:0016491	MF:medium-chain;MF:very-long-chain;MF:long-chain;MF:D-lactate dehydrogenas;MF:FAD binding;MF:oxidoreductase activity;	K00102	dld	map00620	Pyruvate metabolism
DK62_RS00155	DK62_RS00155	AsmA family protein	53.82	57.07	68.29	85.17	64.94	61.69	60.94	58.59	55.45	76.73	63.32	59.77	------	------	------	------	------	------
DK62_RS00160	DK62_RS00160	ribbon-helix-helix domain-containing protein	48.41	58.95	37.09	21.52	120.53	143.52	120.15	111.78	53.68	29.31	132.03	115.97	GO:0016740	MF:transferase activity;	------	------	------	------
DK62_RS00165	DK62_RS00165	DUF4169 family protein	584.07	428.33	249.98	164.46	2562.58	1390.39	1110.92	941.72	506.2	207.22	1976.49	1026.32	------	------	------	------	------	------
DK62_RS00175	DK62_RS00175	SspB family protein	391.54	429.8	223.31	208.73	540.08	397.74	445.55	448.76	410.67	216.02	468.91	447.16	------	------	K09985	------	------	------
DK62_RS00180	DK62_RS00180	TetR/AcrR family transcriptional regulator	141.48	135.29	65.93	56.2	47.04	58.59	63.59	64.9	138.39	61.07	52.82	64.25	GO:0003677	MF:DNA binding;	------	------	------	------
DK62_RS00185	DK62_RS00185	multidrug effflux MFS transporter	573.28	457.83	430.26	244.24	232.32	281.82	239.16	200.14	515.56	337.25	257.07	219.65	GO:1990961;GO:0016021;GO:0005886;GO:0042910	BP:drug transmembrane export;CC:integral component of membrane;CC:plasma membrane;MF:xenobiotic transporter activity;	K07552	bcr	------	------
DK62_RS00190	DK62_RS00190	DUF2853 family protein	1277.52	1311.79	1099.71	766.8	833.02	1136.22	1250.41	1110.42	1294.66	933.26	984.62	1180.42	------	------	------	------	------	------
DK62_RS00195	DK62_RS00195	thymidylate synthase	185.39	217.6	183.53	184.86	126.15	138.94	156.41	170.31	201.5	184.2	132.55	163.36	GO:0006235;GO:0006231;GO:0032259;GO:0005737;GO:0004799;GO:0016491	BP:dTTP biosynthetic process;BP:dTMP biosynthetic process;BP:methylation;CC:cytoplasm;MF:thymidylate synthase activity;MF:oxidoreductase activity;	K00560	thyA	map00240;map01523;map00670	Pyrimidine metabolism;Antifolate resistance;One carbon pool by folate
DK62_RS00200	DK62_RS00200	dihydrofolate reductase	116.02	126.6	107.45	98.15	58.35	70.24	75.26	71.58	121.31	102.8	64.3	73.42	GO:0006545;GO:0006730;GO:0046654;GO:0050661;GO:0016301;GO:0004146	BP:glycine biosynthetic process;BP:one-carbon metabolic process;BP:tetrahydrofolate biosynthetic process;MF:NADP binding;MF:kinase activity;MF:dihydrofolate reductase activity;	K00287	folA	map01523;map00670;map00790	Antifolate resistance;One carbon pool by folate;Folate biosynthesis
DK62_RS00205	hflK	FtsH protease activity modulator HflK	573.69	585.13	303.74	221.76	336.75	297.71	329.04	442.25	579.41	262.75	317.23	385.65	GO:0016021;GO:0008233	CC:integral component of membrane;MF:peptidase activity;	K04088	hflK	------	------
DK62_RS00210	DK62_RS00210	protease modulator HflC	744.96	745.1	371.94	228.17	420.57	379.93	449.84	585.09	745.03	300.06	400.25	517.47	GO:0052547;GO:0016021;GO:0016787;GO:0008233	BP:regulation of peptidase activity;CC:integral component of membrane;MF:hydrolase activity;MF:peptidase activity;	K04087	hflC	------	------
DK62_RS00215	DK62_RS00215	DUF2065 domain-containing protein	50.61	67.54	29.25	5.92	2.5	29.31	35.89	22.09	59.08	17.59	15.91	28.99	GO:0016021	CC:integral component of membrane;	K09937	------	------	------
DK62_RS00220	DK62_RS00220	DegQ family serine endoprotease	166.39	180.81	124.16	112.28	95.57	89.4	105.13	119.85	173.6	118.22	92.49	112.49	GO:0042597;GO:0004252	CC:periplasmic space;MF:serine-type endopeptidase activity;	K04771	degP	map02020;map01503	Cationic antimicrobial peptide (CAMP) resistance
DK62_RS00225	DK62_RS00225	NAD(P)/FAD-dependent oxidoreductase	67.34	66.49	31.76	35.05	31.04	54.05	62.8	64.86	66.92	33.41	42.55	63.83	------	------	------	------	------	------
DK62_RS00230	serB	phosphoserine phosphatase SerB	15.69	15.44	8.63	9.32	16.82	14.69	14.77	16.34	15.57	8.98	15.76	15.56	GO:0006564;GO:0036425;GO:0036424;GO:0046872	BP:L-serine biosynthetic process;MF:D-phosphoserine phosphatase activity;MF:L-phosphoserine phosphatase activity;MF:metal ion binding;	K01079	serB	map00680;map00260	Methane metabolism;Glycine, serine and threonine metabolism
DK62_RS00235	miaA	tRNA (adenosine(37)-N6)-dimethylallyltransferase MiaA	23.72	20.57	14.98	18.26	19.82	23.47	21.47	25.87	22.15	16.62	21.65	23.67	GO:0008033;GO:0052381;GO:0005524	BP:tRNA processing;MF:tRNA dimethylallyltransferase activity;MF:ATP binding;	K00791	miaA	map00908	Zeatin biosynthesis
DK62_RS00240	DK62_RS00240	acetolactate synthase 3 large subunit	47.33	52.11	22.01	35.81	62.27	56.1	65.31	80.72	49.72	28.91	59.19	73.02	GO:0009099;GO:0009097;GO:0032259;GO:0050660;GO:0000287;GO:0030976;GO:0008168;GO:0003984	BP:valine biosynthetic process;BP:isoleucine biosynthetic process;BP:methylation;MF:flavin adenine dinucleotide binding;MF:magnesium ion binding;MF:thiamine pyrophosphate binding;MF:methyltransferase activity;MF:acetolactate synthase activity;	K01652	ilvB	map00660;map00290;map00770;map00650	C5-Branched dibasic acid metabolism;Valine, leucine and isoleucine biosynthesis;Pantothenate and CoA biosynthesis;Butanoate metabolism
DK62_RS00245	ilvN	acetolactate synthase small subunit	70.07	74	41.9	57.69	90.78	99.63	103.09	111.73	72.04	49.8	95.21	107.41	GO:0009099;GO:0009097;GO:0032259;GO:0009082;GO:1990610;GO:0008168;GO:0003984	BP:valine biosynthetic process;BP:isoleucine biosynthetic process;BP:methylation;BP:branched-chain amino acid biosynthetic process;MF:acetolactate synthase regulator activity;MF:methyltransferase activity;MF:acetolactate synthase activity;	K01653	ilvH	map00660;map00290;map00770;map00650	C5-Branched dibasic acid metabolism;Valine, leucine and isoleucine biosynthesis;Pantothenate and CoA biosynthesis;Butanoate metabolism
DK62_RS00250	DK62_RS00250	ATP-dependent RecD-like DNA helicase	85.53	96.9	110.26	153.77	35.54	40.19	44.83	49.69	91.22	132.02	37.87	47.26	GO:0008854;GO:0005524	MF:exodeoxyribonuclease V activity;MF:ATP binding;	------	------	------	------
DK62_RS00255	DK62_RS00255	STAS/SEC14 domain-containing protein	1321.61	1171.7	1981.56	1112.96	691.01	1189.92	1248.56	1097.03	1246.66	1547.26	940.47	1172.8	------	------	------	------	------	------
DK62_RS00260	DK62_RS00260	pyridoxine 5'-phosphate synthase	125.99	120.44	84.86	75.38	59.86	79.29	96.25	94.62	123.22	80.12	69.58	95.44	GO:0008615;GO:0005737;GO:0033856	BP:pyridoxine biosynthetic process;CC:cytoplasm;MF:pyridoxine 5'-phosphate synthase activity;	K03474	pdxJ	map00750	Vitamin B6 metabolism
DK62_RS00265	DK62_RS00265	potassium transporter Kup	112.65	115.68	84.51	42.64	31.36	52.31	48.28	45.13	114.17	63.58	41.84	46.71	GO:0016021;GO:0005886;GO:0015079	CC:integral component of membrane;CC:plasma membrane;MF:potassium ion transmembrane transporter activity;	K03549	kup	------	------
DK62_RS00270	DK62_RS00270	TetR/AcrR family transcriptional regulator	17.73	22.75	8.61	18.26	14.89	19.77	24.07	25.68	20.24	13.44	17.33	24.88	GO:0003677	MF:DNA binding;	------	------	------	------
DK62_RS00275	ilvC	ketol-acid reductoisomerase	138.34	142.16	71.69	139.48	209.23	159.44	161.79	193.57	140.25	105.59	184.34	177.68	GO:0009099;GO:0009097;GO:0050661;GO:0016853;GO:0000287;GO:0004455	BP:valine biosynthetic process;BP:isoleucine biosynthetic process;MF:NADP binding;MF:isomerase activity;MF:magnesium ion binding;MF:ketol-acid reductoisomerase activity;	K00053	ilvC	map00770;map00290	Pantothenate and CoA biosynthesis;Valine, leucine and isoleucine biosynthesis
DK62_RS00285	DK62_RS00285	PLP-dependent aminotransferase family protein	1157.83	1176.78	755.61	555.97	1171.94	1074.74	1230.4	1260.88	1167.31	655.79	1123.34	1245.64	GO:0009058;GO:0008483;GO:0030170;GO:0003824	BP:biosynthetic process;MF:transaminase activity;MF:pyridoxal phosphate binding;MF:catalytic activity;	------	------	------	------
DK62_RS00290	DK62_RS00290	BA14K family protein	959.33	830.44	1735.95	1339.11	1175.16	1875.42	1478.89	1610.59	894.89	1537.53	1525.29	1544.74	GO:0009405;GO:0005886;GO:0030246	BP:pathogenesis;CC:plasma membrane;MF:carbohydrate binding;	------	------	------	------
DK62_RS00295	DK62_RS00295	endonuclease/exonuclease/phosphatase family protein	121.22	129.45	80.01	90.15	110.03	98.8	125.67	135.14	125.34	85.08	104.42	130.41	GO:0004519;GO:0004527	MF:endonuclease activity;MF:exonuclease activity;	------	------	------	------
DK62_RS00300	DK62_RS00300	NUDIX hydrolase	85.13	96.35	59.77	52.9	38.06	72.04	101.07	92.45	90.74	56.34	55.05	96.76	GO:0016787	MF:hydrolase activity;	------	------	------	------
DK62_RS00305	DK62_RS00305	PhzF family phenazine biosynthesis protein	192.89	210.45	140.92	105.34	164.64	142.05	208.11	207.19	201.67	123.13	153.35	207.65	GO:0009058;GO:0003824;GO:0016853	BP:biosynthetic process;MF:catalytic activity;MF:isomerase activity;	K06998	phzF	map02024;map00405	Quorum sensing;Phenazine biosynthesis
DK62_RS00310	DK62_RS00310	pyridoxamine 5'-phosphate oxidase family protein	151.42	185.14	115	87.18	272.22	146.09	190.48	172.69	168.28	101.09	209.16	181.59	------	------	------	------	------	------
DK62_RS00315	DK62_RS00315	hypothetical protein	1227.75	1184.25	633.5	411.32	323.25	322.59	316.86	352.91	1206	522.41	322.92	334.89	GO:0016021	CC:integral component of membrane;	------	------	------	------
DK62_RS00320	crcB	fluoride efflux transporter CrcB	47.95	50.09	21.73	21.83	35.02	25.88	51.96	63.42	49.02	21.78	30.45	57.69	GO:0005887;GO:0015103	CC:integral component of plasma membrane;MF:inorganic anion transmembrane transporter activity;	K06199	crcB	------	------
DK62_RS00325	crcB	fluoride efflux transporter CrcB	11.4	10.97	5.67	4.69	15.96	13.45	22.42	30.68	11.19	5.18	14.71	26.55	GO:0005887;GO:0015103	CC:integral component of plasma membrane;MF:inorganic anion transmembrane transporter activity;	------	------	------	------
DK62_RS00330	DK62_RS00330	energy-coupling factor ABC transporter ATP-binding protein	21.8	20.52	5	3.96	10.82	13.17	14.67	11.9	21.16	4.48	12	13.29	GO:0005886;GO:0042626;GO:0005524	CC:plasma membrane;MF:ATPase activity, coupled to transmembrane movement of substances;MF:ATP binding;	K02006	cbiO	map02010	ABC transporters
DK62_RS00335	cbiQ	cobalt ECF transporter T component CbiQ	7.48	9.72	3.77	1.48	7.18	6.21	9.99	7.45	8.6	2.63	6.7	8.72	GO:0006824;GO:0043190;GO:0005887	BP:cobalt ion transport;CC:ATP-binding cassett;CC:integral component of plasma membrane;	K02008	cbiQ	map02010	ABC transporters
DK62_RS00340	DK62_RS00340	hypothetical protein	24.17	18.62	11.65	5.76	12.28	15.9	17.06	17.66	21.4	8.71	14.09	17.36	GO:0016021	CC:integral component of membrane;	K16915	cbiL	map02010	ABC transporters
DK62_RS00345	cbiM	cobalt transporter CbiM	37.94	33.52	14.63	11.82	33.54	28.6	29.27	30.3	35.73	13.23	31.07	29.79	GO:0000041;GO:0016021;GO:0005886	BP:transition metal ion transport;CC:integral component of membrane;CC:plasma membrane;	K02007	cbiM	map02010	ABC transporters
DK62_RS00350	DK62_RS00350	DUF4198 domain-containing protein	88.56	73.85	49.99	34.72	90.97	78.04	86.78	82.05	81.21	42.36	84.51	84.42	GO:0016874	MF:ligase activity;	K10094	cbiK	map02010	ABC transporters
DK62_RS00355	yut	urea transporter	20.61	13.8	11.75	4.46	11.97	15.52	17.24	17.07	17.21	8.11	13.75	17.16	GO:0016021;GO:0005886;GO:0015204	CC:integral component of membrane;CC:plasma membrane;MF:urea transmembrane transporter activity;	K08717	utp	------	------
DK62_RS00360	DK62_RS00360	urease accessory protein UreD	24.99	24.96	19.46	8.04	22.29	22.78	23.42	20.94	24.98	13.75	22.54	22.18	GO:0006807;GO:0005737;GO:0016151	BP:nitrogen compound metabolic process;CC:cytoplasm;MF:nickel cation binding;	K03190	ureD	------	------
DK62_RS00365	ureG	urease accessory protein UreG	44.78	49.83	28.25	18.41	69.33	60.7	65.5	55.53	47.31	23.33	65.02	60.52	GO:0006807;GO:0005737;GO:0016151;GO:0003924;GO:0005525	BP:nitrogen compound metabolic process;CC:cytoplasm;MF:nickel cation binding;MF:GTPase activity;MF:GTP binding;	K03189	ureG	------	------
DK62_RS00370	DK62_RS00370	urease accessory protein UreF	52.44	44.57	24.98	17.3	66.76	46.76	49.32	49.92	48.51	21.14	56.76	49.62	GO:0006807;GO:0005737;GO:0016151	BP:nitrogen compound metabolic process;CC:cytoplasm;MF:nickel cation binding;	K03188	ureF	------	------
DK62_RS00375	ureE	urease accessory protein UreE	19.85	19.04	11.49	8.93	34.02	24.79	28.41	29.66	19.45	10.21	29.41	29.04	GO:0006457;GO:0065003;GO:0019627;GO:0005737;GO:0016151;GO:0051082	BP:protein folding;BP:macromolecular complex assembly;BP:urea metabolic process;CC:cytoplasm;MF:nickel cation binding;MF:unfolded protein binding;	K03187	ureE	------	------
DK62_RS00380	DK62_RS00380	urease subunit alpha	6.94	7.65	3.3	2.97	12.3	12	13.15	13.07	7.3	3.14	12.15	13.11	GO:0043419;GO:0005737;GO:0009039;GO:0016151	BP:urea catabolic process;CC:cytoplasm;MF:urease activity;MF:nickel cation binding;	K01428	ureC	map05120;map00791;map00220;map00230	Epithelial cell signaling in Helicobacter pylori infection;Atrazine degradation;Arginine biosynthesis;Purine metabolism
DK62_RS00385	DK62_RS00385	urease subunit beta	4.31	5.28	1.59	0.61	12.25	12.33	13.02	14.38	4.8	1.1	12.29	13.7	GO:0043419;GO:0035550;GO:0009039	BP:urea catabolic process;CC:urease complex;MF:urease activity;	K01429	ureB	map00220;map00230;map00791	Arginine biosynthesis;Purine metabolism;Atrazine degradation
DK62_RS00390	DK62_RS00390	urease subunit gamma	15.09	9.24	6.96	4.24	17.96	30.9	29.34	28	12.17	5.6	24.43	28.67	GO:0043419;GO:0005737;GO:0009039;GO:0016151	BP:urea catabolic process;CC:cytoplasm;MF:urease activity;MF:nickel cation binding;	K01430	ureA	map00220;map00230;map00791	Arginine biosynthesis;Purine metabolism;Atrazine degradation
DK62_RS00395	DK62_RS00395	glycoside hydrolase family 10 protein	25.36	25.8	12.74	9.53	14.91	18.23	18.83	23.32	25.58	11.14	16.57	21.08	GO:0003824;GO:0016787	MF:catalytic activity;MF:hydrolase activity;	------	------	------	------
DK62_RS00400	DK62_RS00400	HlyD family efflux transporter periplasmic adaptor subunit	91.12	69.68	42.27	14.64	502.4	543.67	451.87	291.29	80.4	28.46	523.04	371.58	GO:0016021	CC:integral component of membrane;	K01993	------	------	------
DK62_RS00410	DK62_RS00410	ABC transporter permease	3.11	2.75	1.05	1.08	4.94	4.75	5.35	2.85	2.93	1.07	4.85	4.1	GO:0055085;GO:0043190	BP:transmembrane transport;CC:ATP-binding cassett;	K01992	------	------	------
DK62_RS00415	DK62_RS00415	TonB-dependent receptor	110.71	122.18	54.32	69.86	155.85	116.51	85.56	85.89	116.45	62.09	136.18	85.73	GO:0009279	CC:cell outer membrane;	K16092	btuB	------	------
DK62_RS00420	DK62_RS00420	ABC transporter substrate-binding protein	39.53	41.92	23.57	26.19	35.21	57.55	46.08	42.93	40.73	24.88	46.38	44.51	------	------	K02016	------	------	------
DK62_RS00425	DK62_RS00425	iron ABC transporter permease	20	23.15	9.87	12.68	13.69	25.79	25.97	19.4	21.58	11.28	19.74	22.69	GO:0016021;GO:0005886;GO:0022857	CC:integral component of membrane;CC:plasma membrane;MF:transmembrane transporter activity;	K02015	------	------	------
DK62_RS00430	DK62_RS00430	ABC transporter ATP-binding protein	25.99	36.67	16.83	15.77	16.71	35.95	32.92	35.14	31.33	16.3	26.33	34.03	GO:0042626;GO:0005524	MF:ATPase activity, coupled to transmembrane movement of substances;MF:ATP binding;	K02013	------	------	------
DK62_RS00435	DK62_RS00435	Gfo/Idh/MocA family oxidoreductase	102.6	110.04	80.13	62.94	81.3	61.48	49.45	50.65	106.32	71.54	71.39	50.05	GO:0050112;GO:0000166	MF:inositol 2-dehydrogenase activity;MF:nucleotide binding;	------	------	------	------
DK62_RS00440	DK62_RS00440	sugar ABC transporter substrate-binding protein	279.74	414.59	126.83	123.06	103.47	109.62	86.01	81.25	347.17	124.95	106.55	83.63	------	------	K02058	------	------	------
DK62_RS00445	DK62_RS00445	ABC transporter permease	70.41	89.74	23.68	13.72	7.86	9.85	8.71	7.41	80.08	18.7	8.86	8.06	------	------	K02057	------	------	------
DK62_RS00450	DK62_RS00450	ATP-binding cassette domain-containing protein	104.58	106.67	29.28	15.14	18.68	13.77	14.88	14.1	105.63	22.21	16.23	14.49	GO:0008643;GO:0042626;GO:0005524	BP:carbohydrate transport;MF:ATPase activity, coupled to transmembrane movement of substances;MF:ATP binding;	K02056	------	------	------
DK62_RS00455	DK62_RS00455	SDR family oxidoreductase	111.8	98.17	22.77	11.16	14.5	11.74	12.28	10.72	104.99	16.97	13.12	11.5	GO:0016491	MF:oxidoreductase activity;	------	------	------	------
DK62_RS00460	DK62_RS00460	RbsD/FucU family protein	66.5	64.22	31.68	25.28	40.33	40.64	50.41	36.74	65.36	28.48	40.49	43.58	GO:0005996;GO:0062193;GO:0048029	BP:monosaccharide metabolic process;MF:D-ribose pyranase activity;MF:monosaccharide binding;	K02431	fucU	------	------
DK62_RS00465	DK62_RS00465	calcium-binding protein	3233.44	4505.45	1726.82	2030.73	2416.44	2486.62	2875.92	3125.74	3869.45	1878.78	2451.53	3000.83	GO:0005509	MF:calcium ion binding;	------	------	------	------
DK62_RS00475	DK62_RS00475	DedA family protein	195.37	207.12	174.71	191.55	161.55	190.68	220.39	234.69	201.25	183.13	176.12	227.54	GO:0016021;GO:0005886	CC:integral component of membrane;CC:plasma membrane;	------	------	------	------
DK62_RS00480	DK62_RS00480	TerC family protein	27.35	33.92	22.93	20.14	30.45	29.1	28.96	27.39	30.64	21.54	29.78	28.18	GO:0016021;GO:0050660	CC:integral component of membrane;MF:flavin adenine dinucleotide binding;	------	------	------	------
DK62_RS00485	DK62_RS00485	hypothetical protein	798.1	786.57	813.42	571.72	768.86	861.88	950.88	688.9	792.34	692.57	815.37	819.89	------	------	------	------	------	------
DK62_RS00490	cysP	thiosulfate ABC transporter substrate-binding protein CysP	541.42	641.01	27.89	56.52	375.12	340.11	507.9	510.3	591.22	42.21	357.62	509.1	GO:1901681;GO:0015419	MF:sulfur compound binding;MF:ATPase-coupled sulfate transmembrane transporter activity;	K02048	cysP	map02010;map00920	ABC transporters;Sulfur metabolism
DK62_RS00495	cysT	sulfate ABC transporter permease subunit CysT	88.59	111.08	3.93	4.6	46.51	52.86	52.26	48.71	99.84	4.27	49.69	50.49	GO:0016021;GO:0005886;GO:0015419	CC:integral component of membrane;CC:plasma membrane;MF:ATPase-coupled sulfate transmembrane transporter activity;	K02046	cysU	map02010;map00920	ABC transporters;Sulfur metabolism
DK62_RS00500	cysW	sulfate ABC transporter permease subunit CysW	33.36	42.22	4.52	2.44	16.19	24.86	22.53	20.34	37.79	3.48	20.53	21.44	GO:0016021;GO:0005886;GO:0015419	CC:integral component of membrane;CC:plasma membrane;MF:ATPase-coupled sulfate transmembrane transporter activity;	K02047	cysW	map02010;map00920	ABC transporters;Sulfur metabolism
DK62_RS00515	DK62_RS00515	lysylphosphatidylglycerol synthase domain-containing protein	90.15	83.97	103.56	74.01	54.21	86.33	108.38	98.87	87.06	88.79	70.27	103.63	GO:0016021;GO:0005886	CC:integral component of membrane;CC:plasma membrane;	K07027	------	------	------
DK62_RS00520	DK62_RS00520	Kef family K(+) transporter	126.48	109.78	151.79	136.81	137.75	144.3	174.05	164.29	118.13	144.3	141.03	169.17	GO:0006813;GO:0016021;GO:0015299	BP:potassium ion transport;CC:integral component of membrane;MF:solut;	K03455	------	------	------
DK62_RS00525	secD	protein translocase subunit SecD	364.96	419.65	152.96	182.14	278.78	300.62	357.09	391.42	392.31	167.55	289.7	374.26	GO:0043952;GO:0065002;GO:0006605;GO:0016021;GO:0005886;GO:0015450	BP:protein transport by the Sec complex;BP:intracellular protein transmembrane transport;BP:protein targeting;CC:integral component of membrane;CC:plasma membrane;MF:P-P-bond-hydrolysis-driven protein transmembrane transporter activity;	K12257	secDF	map02024;map03070;map03060	Quorum sensing;Bacterial secretion system;Protein export
DK62_RS00530	DK62_RS00530	hypothetical protein	505.28	530.11	233.07	321.42	295.3	421.08	482.68	553.72	517.7	277.25	358.19	518.2	GO:0016021	CC:integral component of membrane;	------	------	------	------
DK62_RS00535	DK62_RS00535	mechanosensitive ion channel family protein	65.56	67.49	33.9	33.55	33.12	45.11	52.97	57.98	66.53	33.73	39.12	55.48	GO:0055085;GO:0016021;GO:0005886	BP:transmembrane transport;CC:integral component of membrane;CC:plasma membrane;	K05802	mscK	------	------
DK62_RS00540	DK62_RS00540	hypothetical protein	668.7	849.66	899.7	1202.11	187.65	256.67	340.19	380.48	759.18	1050.91	222.16	360.34	------	------	------	------	------	------
DK62_RS00555	DK62_RS00555	GlxA family transcriptional regulator	36.01	49.25	31.65	22.33	30.07	25.48	36.47	40.98	42.63	26.99	27.78	38.73	GO:0016021;GO:0003700;GO:0043565	CC:integral component of membrane;MF:transcription factor activity, sequence-specific DNA binding;MF:sequence-specific DNA binding;	------	------	------	------
DK62_RS00560	DK62_RS00560	LysR family transcriptional regulator	121.45	116.18	75.29	78.27	103.76	101.59	94.42	100.5	118.82	76.78	102.68	97.46	GO:0003700	MF:transcription factor activity, sequence-specific DNA binding;	------	------	------	------
DK62_RS00570	mmsB	3-hydroxyisobutyrate dehydrogenase	185.39	235.49	211.49	203.21	73.78	71.57	89.82	88.28	210.44	207.35	72.68	89.05	GO:0006574;GO:0009083;GO:0051287;GO:0050661;GO:0008442	BP:valine catabolic process;BP:branched-chain amino acid catabolic process;MF:NAD binding;MF:NADP binding;MF:3-hydroxyisobutyrate dehydrogenase activity;	K00020	mmsB	map00280	Valine, leucine and isoleucine degradation
DK62_RS00575	DK62_RS00575	isobutyryl-CoA dehydrogenase	163.73	183.7	122.24	127.9	40.76	51.93	70.57	71.33	173.72	125.07	46.35	70.95	GO:0006629;GO:0003995;GO:0050660;GO:0004085	BP:lipid metabolic process;MF:acyl-CoA dehydrogenase activity;MF:flavin adenine dinucleotide binding;MF:butyryl-CoA dehydrogenase activity;	------	------	------	------
DK62_RS00580	DK62_RS00580	cobyric acid synthase	19.15	23.95	13.63	14.25	16.52	21.04	23.71	21.72	21.55	13.94	18.78	22.72	GO:0009236;GO:0006541;GO:0003824;GO:0015420	BP:cobalamin biosynthetic process;BP:glutamine metabolic process;MF:catalytic activity;MF:cobalamin-transporting ATPase activity;	K02232	cobQ	map00860	Porphyrin and chlorophyll metabolism
DK62_RS00585	DK62_RS00585	CbtB-domain containing protein	864.4	745.61	608.76	470.09	443.66	574.85	566.12	558.78	805.01	539.43	509.26	562.45	GO:0016021	CC:integral component of membrane;	------	------	------	------
DK62_RS00590	DK62_RS00590	CbtA family protein	355.9	306.29	108.09	82.24	154	122.48	93.13	109.04	331.1	95.17	138.24	101.09	GO:0016021	CC:integral component of membrane;	------	------	------	------
DK62_RS00595	cobU	bifunctional adenosylcobinamide kinase/adenosylcobinamide-phosphate guanylyltransferase	189.06	183.97	65.82	53.12	49.1	64.91	49.48	55.58	186.52	59.47	57.01	52.53	GO:0009236;GO:0036429;GO:0036428;GO:0008820;GO:0005524;GO:0005525	BP:cobalamin biosynthetic process;MF:adenosylcobinamide kinas;MF:adenosylcobinamide kinas;MF:cobinamide phosphate guanylyltransferase activity;MF:ATP binding;MF:GTP binding;	K02231	cobP	map00860	Porphyrin and chlorophyll metabolism
DK62_RS00600	cobW	cobalamin biosynthesis protein CobW	466.8	439.5	176.41	164.16	278.62	202.59	180.73	206.68	453.15	170.29	240.61	193.71	GO:0009236	BP:cobalamin biosynthetic process;	K02234	cobW	------	------
DK62_RS00605	cobN	cobaltochelatase subunit CobN	129.13	117.79	33.81	35.74	45.04	60.48	59.91	60.62	123.46	34.78	52.76	60.27	GO:0009236;GO:0051116	BP:cobalamin biosynthetic process;MF:cobaltochelatase activity;	K02230	cobN	map00860	Porphyrin and chlorophyll metabolism
DK62_RS00610	cobO	cob(I)yrinic acid a%2Cc-diamide adenosyltransferase	233.96	242.18	80.16	71.29	146.46	113.62	118.17	110.28	238.07	75.73	130.04	114.23	GO:0009236;GO:0006779;GO:0005737;GO:0008817;GO:0016746;GO:0005524	BP:cobalamin biosynthetic process;BP:porphyrin-containing compound biosynthetic process;CC:cytoplasm;MF:co;MF:transferase activity, transferring acyl groups;MF:ATP binding;	K19221	cobA	map00860	Porphyrin and chlorophyll metabolism
DK62_RS00615	DK62_RS00615	EamA family transporter	104.07	104.43	34.05	27.99	46.02	42.56	50.15	52.44	104.25	31.02	44.29	51.3	GO:0016021	CC:integral component of membrane;	K08978	------	------	------
DK62_RS00620	DK62_RS00620	TSUP family transporter	23.25	25.11	15.41	21.81	27.92	29.16	36.86	37.72	24.18	18.61	28.54	37.29	GO:0016021;GO:0005886	CC:integral component of membrane;CC:plasma membrane;	K07090	------	------	------
DK62_RS00625	DK62_RS00625	TerB family tellurite resistance protein	127.79	123.27	92.89	92.29	119.22	99.08	135.58	122.86	125.53	92.59	109.15	129.22	------	------	------	------	------	------
DK62_RS00630	DK62_RS00630	cobalamin biosynthesis protein	9.24	14.82	4.65	9.84	17.73	8.45	13.63	10.8	12.03	7.25	13.09	12.22	GO:0009236;GO:0032259;GO:0008168;GO:0030789	BP:cobalamin biosynthetic process;BP:methylation;MF:methyltransferase activity;MF:precorrin-3B C17-methyltransferase activity;	K05934	cobJ	map00860	Porphyrin and chlorophyll metabolism
DK62_RS00635	cobM	precorrin-4 C(11)-methyltransferase	38.3	43.52	26.71	19.94	40.43	34.78	38.8	37.28	40.91	23.33	37.61	38.04	GO:0009236;GO:0032259;GO:0046026;GO:0008852	BP:cobalamin biosynthetic process;BP:methylation;MF:precorrin-4 C11-methyltransferase activity;MF:exodeoxyribonuclease I activity;	K05936	cobM	map00860	Porphyrin and chlorophyll metabolism
DK62_RS00640	DK62_RS00640	cobalt-precorrin-6A reductase	23.36	26.7	7.44	6.4	12.84	14.33	13.72	11.52	25.03	6.92	13.59	12.62	GO:0009236;GO:0016994	BP:cobalamin biosynthetic process;MF:precorrin-6A reductase activity;	K05895	cobK-cbiJ	map00860	Porphyrin and chlorophyll metabolism
DK62_RS00650	cobA	uroporphyrinogen-III C-methyltransferase	71.17	69.29	54.01	42.04	54.86	64.79	79.49	78.66	70.23	48.03	59.83	79.08	GO:0032259;GO:0019354;GO:0004851;GO:0016491	BP:methylation;BP:siroheme biosynthetic process;MF:uroporphyrin-III C-methyltransferase activity;MF:oxidoreductase activity;	K02303	cobA	map00860	Porphyrin and chlorophyll metabolism
DK62_RS00655	DK62_RS00655	cobyrinate a%2Cc-diamide synthase	54.27	56.36	33.16	25.45	32.15	45.98	56.13	53.35	55.32	29.31	39.07	54.74	GO:0006541;GO:0009236;GO:0042242;GO:0043802;GO:0016829;GO:0005524	BP:glutamine metabolic process;BP:cobalamin biosynthetic process;MF:cobyrinic acid a,c-diamide synthase activity;MF:hydrogenobyrinic acid a,c-diamide synthas;MF:lyase activity;MF:ATP binding;	K02224	cobB-cbiA	map00860	Porphyrin and chlorophyll metabolism
DK62_RS00660	cobD	threonine-phosphate decarboxylase CobD	32.87	34.09	15.93	13.88	21.4	27.33	34.5	29.91	33.48	14.91	24.37	32.21	GO:0009236;GO:0016787;GO:0030170;GO:0008483;GO:0048472	BP:cobalamin biosynthetic process;MF:hydrolase activity;MF:pyridoxal phosphate binding;MF:transaminase activity;MF:threonine-phosphate decarboxylase activity;	K02225	cobC1	map00860	Porphyrin and chlorophyll metabolism
DK62_RS00665	cbiB	adenosylcobinamide-phosphate synthase CbiB	32.45	31.11	22.89	14.32	25.94	24.68	36.29	34.8	31.78	18.61	25.31	35.55	GO:0009236;GO:0016021;GO:0005886;GO:0048472;GO:0015420	BP:cobalamin biosynthetic process;CC:integral component of membrane;CC:plasma membrane;MF:threonine-phosphate decarboxylase activity;MF:cobalamin-transporting ATPase activity;	K02227	cbiB	map00860	Porphyrin and chlorophyll metabolism
DK62_RS00670	DK62_RS00670	ABC transporter substrate-binding protein	24.42	23.81	11.38	10.62	17.71	20.77	22.49	25.28	24.12	11	19.24	23.89	------	------	K01999	livK	map02024;map02010	Quorum sensing;ABC transporters
DK62_RS00675	DK62_RS00675	flavin reductase	68.48	82.56	48.87	46.25	38.93	53.45	65.28	68.17	75.52	47.56	46.19	66.73	GO:0004497;GO:0010181	MF:monooxygenase activity;MF:FMN binding;	K13786	cobR	map00860	Porphyrin and chlorophyll metabolism
DK62_RS00680	DK62_RS00680	alpha/beta hydrolase	4.86	5.62	1.08	1.66	9.84	15.08	17.64	17.7	5.24	1.37	12.46	17.67	------	------	------	------	------	------
DK62_RS00685	DK62_RS00685	hypothetical protein	61.85	79.7	51.51	105.46	63.49	88.55	109.51	108.61	70.78	78.49	76.02	109.06	------	------	------	------	------	------
DK62_RS00690	cobJ	precorrin-3B C(17)-methyltransferase	24.94	24.82	8.96	13.91	23.58	24.57	27.45	28.67	24.88	11.44	24.08	28.06	GO:0009236;GO:0032259;GO:0008168;GO:0030789;GO:0047158	BP:cobalamin biosynthetic process;BP:methylation;MF:methyltransferase activity;MF:precorrin-3B C17-methyltransferase activity;MF:sinapoylglucose-sinapoylglucose O-sinapoyltransferase activity;	K13541	cbiGH-cobJ	map00860	Porphyrin and chlorophyll metabolism
DK62_RS00695	DK62_RS00695	precorrin-2 C(20)-methyltransferase	26.44	26.22	13.13	15.04	21.63	24.57	21.91	23.11	26.33	14.09	23.1	22.51	GO:0009236;GO:0032259;GO:0004471;GO:0008948;GO:0030788	BP:cobalamin biosynthetic process;BP:methylation;MF:malate dehydrogenas;MF:oxaloacetate decarboxylase activity;MF:precorrin-2 C20-methyltransferase activity;	K03394	cobI-cbiL	map00860	Porphyrin and chlorophyll metabolism
DK62_RS00700	DK62_RS00700	precorrin-8X methylmutase	75.27	65.16	41.45	57.28	64.57	56.54	55.3	78.56	70.22	49.37	60.56	66.93	GO:0009236;GO:0016993	BP:cobalamin biosynthetic process;MF:precorrin-8X methylmutase activity;	K06042	cobH-cbiC	map00860	Porphyrin and chlorophyll metabolism
DK62_RS00705	cobG	precorrin-3B synthase	64.5	66.65	48.68	45.42	49.92	63.15	61.53	65.4	65.58	47.05	56.54	63.47	GO:0051539;GO:0020037;GO:0047324;GO:0046872;GO:0043818;GO:0016491	MF:4 iron, 4 sulfur cluster binding;MF:heme binding;MF:phosphoenolpyruvate-glycerone phosphotransferase activity;MF:metal ion binding;MF:precorrin-3B synthase activity;MF:oxidoreductase activity;	K02229	cobG	map00860	Porphyrin and chlorophyll metabolism
DK62_RS00710	DK62_RS00710	bifunctional cobalt-precorrin-7 (C(5))-methyltransferase/cobalt-precorrin-6B (C(15))-methyltransferase	17.08	16.82	11.54	16.25	10.15	17.18	17.61	17.68	16.95	13.9	13.67	17.65	GO:0009236;GO:0047034;GO:0008276;GO:0046025	BP:cobalamin biosynthetic process;MF:15-hydroxyicosatetraenoate dehydrogenase activity;MF:protein methyltransferase activity;MF:precorrin-6Y C5,15-methyltransferas;	K00595	cobL-cbiET	map00860	Porphyrin and chlorophyll metabolism
DK62_RS00715	DK62_RS00715	porin family protein	213.76	221.83	46.46	59.25	106.74	145.63	218.87	315.64	217.8	52.86	126.19	267.26	------	------	K16079	omp31	------	------
DK62_RS00720	radC	DNA repair protein RadC	21.12	20.21	9.84	7.01	14.12	26.5	23.67	23.37	20.67	8.43	20.31	23.52	GO:0046872;GO:0008237	MF:metal ion binding;MF:metallopeptidase activity;	K03630	radC	------	------
DK62_RS00725	map	type I methionyl aminopeptidase	271.09	237.27	210.89	210.48	621.9	383.86	411.07	451.77	254.18	210.69	502.88	431.42	GO:0070084;GO:0016829;GO:0046872;GO:0070006	BP:protein initiator methionine removal;MF:lyase activity;MF:metal ion binding;MF:metalloaminopeptidase activity;	K01265	map	------	------
DK62_RS00730	sfsA	DNA/RNA nuclease SfsA	65.89	35.44	118.5	100.76	58.56	77.02	105.89	95.54	50.67	109.63	67.79	100.72	GO:0003677	MF:DNA binding;	K06206	sfsA	------	------
DK62_RS00735	DK62_RS00735	DUF2218 domain-containing protein	190.94	228.55	121.28	220.5	199.63	232.49	326.65	448.81	209.75	170.89	216.06	387.73	------	------	K09956	------	------	------
DK62_RS00755	DK62_RS00755	hypothetical protein	177.59	206.26	111.73	103.93	128.15	134.79	151.64	162.4	191.93	107.83	131.47	157.02	GO:0016021	CC:integral component of membrane;	------	------	------	------
DK62_RS00760	DK62_RS00760	LL-diaminopimelate aminotransferase	266.62	271.3	124.73	106.3	299.73	298.25	285.27	308.05	268.96	115.52	298.99	296.66	GO:0009058;GO:0008483;GO:0030170	BP:biosynthetic process;MF:transaminase activity;MF:pyridoxal phosphate binding;	K14261	alaC	------	------
DK62_RS00765	DK62_RS00765	homoserine dehydrogenase	92.02	100.08	52.4	42.2	101.62	106.61	111.95	104.47	96.05	47.3	104.12	108.21	GO:0009097;GO:0009086;GO:0009088;GO:0050661;GO:0004412	BP:isoleucine biosynthetic process;BP:methionine biosynthetic process;BP:threonine biosynthetic process;MF:NADP binding;MF:homoserine dehydrogenase activity;	K00003	hom	map00270;map00300;map00260	Cysteine and methionine metabolism;Lysine biosynthesis;Glycine, serine and threonine metabolism
DK62_RS00770	glpX	class II fructose-bisphosphatase	41.7	47.41	19.84	24.36	36.9	34.24	33.93	31.24	44.56	22.1	35.57	32.59	GO:0006071;GO:0006094;GO:0042132;GO:0046872	BP:glycerol metabolic process;BP:gluconeogenesis;MF:fructose 1,6-bisphosphate 1-phosphatase activity;MF:metal ion binding;	K11532	glpX-SEBP	map00680;map00010;map00030;map00051;map00710	Methane metabolism;Glycolysis / Gluconeogenesis;Pentose phosphate pathway;Fructose and mannose metabolism;Carbon fixation in photosynthetic organisms
DK62_RS00775	DK62_RS00775	D-alanine--D-alanine ligase	273.02	236.87	141.98	117.73	281.4	261.53	299.93	336.65	254.95	129.86	271.47	318.29	GO:0071555;GO:0008360;GO:0009252;GO:0005737;GO:0016829;GO:0008716;GO:0046872;GO:0005524	BP:cell wall organization;BP:regulation of cell shape;BP:peptidoglycan biosynthetic process;CC:cytoplasm;MF:lyase activity;MF:D-alanine-D-alanine ligase activity;MF:metal ion binding;MF:ATP binding;	K01921	ddl	map00550;map01502	Peptidoglycan biosynthesis;Vancomycin resistance
DK62_RS00780	recJ	single-stranded-DNA-specific exonuclease RecJ	55.12	62.68	23.47	25.06	52.45	50.93	53.31	55.08	58.9	24.27	51.69	54.2	GO:0006310;GO:0006281;GO:0008409;GO:0003676;GO:0016491	BP:DNA recombination;BP:DNA repair;MF:5'-3' exonuclease activity;MF:nucleic acid binding;MF:oxidoreductase activity;	K07462	recJ	map03430;map03440;map03410	Mismatch repair;Homologous recombination;Base excision repair
DK62_RS00785	DK62_RS00785	Tim44 domain-containing protein	274.54	330.42	322.74	209.21	267.54	382.26	366.83	419.21	302.48	265.98	324.9	393.02	GO:0016021	CC:integral component of membrane;	------	------	------	------
DK62_RS00790	gloA	lactoylglutathione lyase	155.15	162.91	119.47	95.39	81.82	127.29	135.34	147.82	159.03	107.43	104.56	141.58	GO:0046872;GO:0004462	MF:metal ion binding;MF:lactoylglutathione lyase activity;	K01759	gloA	map00620	Pyruvate metabolism
DK62_RS00795	DK62_RS00795	CspA family cold shock protein	619.37	592.77	737.93	740.81	388.66	482.22	540.13	488.95	606.07	739.37	435.44	514.54	GO:0003676;GO:0003677	MF:nucleic acid binding;MF:DNA binding;	K03704	cspA	------	------
DK62_RS00800	DK62_RS00800	DUF192 domain-containing protein	198.38	203.05	188.28	126.62	192.23	179.36	208.21	192.95	200.72	157.45	185.8	200.58	------	------	K09005	------	------	------
DK62_RS00810	cysE	serine O-acetyltransferase	200.85	189.78	136.25	94.59	151.04	173.21	166.28	168.43	195.32	115.42	162.13	167.36	GO:0006535;GO:0005737;GO:0009001;GO:0016787	BP:cysteine biosynthetic process from serine;CC:cytoplasm;MF:serine O-acetyltransferase activity;MF:hydrolase activity;	K00640	cysE	map00270;map00920;map05111	Cysteine and methionine metabolism;Sulfur metabolism;Biofilm formation - Vibrio cholerae
DK62_RS00815	DK62_RS00815	DUF3126 family protein	457.9	437.44	508.17	635.07	613.86	753.82	700.61	728.26	447.67	571.62	683.84	714.44	------	------	------	------	------	------
DK62_RS00820	DK62_RS00820	gamma carbonic anhydrase family protein	13.47	14.43	11.2	6.66	114.24	103	118.33	119.29	13.95	8.93	108.62	118.81	GO:0044164;GO:0016740;GO:0046872	CC:host cell cytosol;MF:transferase activity;MF:metal ion binding;	------	------	------	------
DK62_RS00825	DK62_RS00825	transglutaminase-like cysteine peptidase	147.79	141	32.93	21.47	127.61	79.73	68.6	82.27	144.4	27.2	103.67	75.44	------	------	------	------	------	------
DK62_RS00830	DK62_RS00830	PAS domain-containing protein	58.58	71.5	50.03	57.11	19.32	20.78	33.97	37.55	65.04	53.57	20.05	35.76	------	------	------	------	------	------
DK62_RS00835	DK62_RS00835	rhomboid family intramembrane serine protease	67.77	69.67	66.87	71.57	44.03	90.15	124.64	141.4	68.72	69.22	67.09	133.02	GO:0016021;GO:0004252	CC:integral component of membrane;MF:serine-type endopeptidase activity;	------	------	------	------
DK62_RS00840	DK62_RS00840	CBS domain-containing protein	507.1	507.71	542.69	242.02	186.86	258.25	268.58	225.49	507.41	392.36	222.56	247.04	------	------	------	------	------	------
DK62_RS00845	rlmB	23S rRNA (guanosine(2251)-2'-O)-methyltransferase RlmB	103.92	96.23	113.71	139.21	99.04	89.83	99.36	104.86	100.08	126.46	94.44	102.11	GO:0006396;GO:0008173;GO:0003723	BP:RNA processing;MF:RNA methyltransferase activity;MF:RNA binding;	K03218	rlmB	------	------
DK62_RS00860	tuf	elongation factor Tu	1504.92	1505.45	1126.08	1621.54	1585.67	2285.65	2710.03	2858.35	1505.19	1373.81	1935.66	2784.19	GO:0005737;GO:0003746;GO:0003924;GO:0005525	CC:cytoplasm;MF:translation elongation factor activity;MF:GTPase activity;MF:GTP binding;	K02358	tuf	map04626	Plant-pathogen interaction
DK62_RS00870	secE	preprotein translocase subunit SecE	1086.33	1054.86	888.81	582.91	1185.53	1703.09	1299.08	1199.31	1070.6	735.86	1444.31	1249.2	GO:0009306;GO:0043952;GO:0065002;GO:0006605;GO:0016021;GO:0005886;GO:0015450	BP:protein secretion;BP:protein transport by the Sec complex;BP:intracellular protein transmembrane transport;BP:protein targeting;CC:integral component of membrane;CC:plasma membrane;MF:P-P-bond-hydrolysis-driven protein transmembrane transporter activity;	K03073	secE	map02024;map03070;map03060	Quorum sensing;Bacterial secretion system;Protein export
DK62_RS00875	nusG	transcription termination/antitermination protein NusG	484.03	495.91	274.41	210.05	622.66	525.4	500.33	457.94	489.97	242.23	574.03	479.14	GO:0006354;GO:0031564;GO:0032784;GO:0006353	BP:DNA-templated transcription, elongation;BP:transcription antitermination;BP:regulation of DNA-templated transcription, elongation;BP:DNA-templated transcription, termination;	K02601	nusG	------	------
DK62_RS00880	rplK	50S ribosomal protein L11	1072.25	1124.68	456.21	509.25	1054.56	1146.9	998.77	1031.26	1098.47	482.73	1100.73	1015.02	GO:0006412;GO:0005840;GO:0070180;GO:0003735	BP:translation;CC:ribosome;MF:large ribosomal subunit rRNA binding;MF:structural constituent of ribosome;	K02867	rplK	map03010	Ribosome
DK62_RS00885	rplA	50S ribosomal protein L1	639.51	765.16	285.31	406.53	651.97	708.37	725.86	691.65	702.34	345.92	680.17	708.76	GO:0006417;GO:0006412;GO:0015934;GO:0005840;GO:0000049;GO:0019843;GO:0003735	BP:regulation of translation;BP:translation;CC:large ribosomal subunit;CC:ribosome;MF:tRNA binding;MF:rRNA binding;MF:structural constituent of ribosome;	K02863	rplA	map03010	Ribosome
DK62_RS00890	rplJ	50S ribosomal protein L10	1240.52	1570.67	393.3	991.86	1116.51	1077.12	1228.01	1156.08	1405.6	692.58	1096.82	1192.05	GO:0042254;GO:0006412;GO:0015934;GO:0070180;GO:0003735	BP:ribosome biogenesis;BP:translation;CC:large ribosomal subunit;MF:large ribosomal subunit rRNA binding;MF:structural constituent of ribosome;	K02864	rplJ	map03010	Ribosome
DK62_RS00895	rplL	50S ribosomal protein L7/L12	598.14	890.9	216.53	604.58	313.27	567.71	754.59	704.05	744.52	410.56	440.49	729.32	GO:0006412;GO:0005840;GO:0003735	BP:translation;CC:ribosome;MF:structural constituent of ribosome;	K02935	rplL	map03010	Ribosome
DK62_RS00900	rpoB	DNA-directed RNA polymerase subunit beta	1070.15	1167.61	440.71	628.12	965.9	807.26	883.43	908.18	1118.88	534.42	886.58	895.81	GO:0006351;GO:0032549;GO:0003899;GO:0003677;GO:0016491	BP:transcription, DNA-templated;MF:ribonucleoside binding;MF:DNA-directed RNA polymerase activity;MF:DNA binding;MF:oxidoreductase activity;	K03043	rpoB	map03020	RNA polymerase
DK62_RS00905	rpoC	DNA-directed RNA polymerase subunit beta'	1012.89	1152.34	482.95	605.48	493.52	484.74	579.02	581.3	1082.62	544.22	489.13	580.16	GO:0006351;GO:0000287;GO:0008270;GO:0003677;GO:0003899;GO:0016491	BP:transcription, DNA-templated;MF:magnesium ion binding;MF:zinc ion binding;MF:DNA binding;MF:DNA-directed RNA polymerase activity;MF:oxidoreductase activity;	K03046	rpoC	map03020	RNA polymerase
DK62_RS00910	DK62_RS00910	hypothetical protein	170.12	166.89	138.55	380.77	194.83	253.47	275.1	292.24	168.51	259.66	224.15	283.67	------	------	------	------	------	------
DK62_RS00915	rpsL	30S ribosomal protein S12	408.47	482.61	268.8	348.64	627.2	996.25	881	1001.66	445.54	308.72	811.73	941.33	GO:0006412;GO:0005840;GO:0015935;GO:0000049;GO:0019843;GO:0003735	BP:translation;CC:ribosome;CC:small ribosomal subunit;MF:tRNA binding;MF:rRNA binding;MF:structural constituent of ribosome;	K02950	rpsL	map03010	Ribosome
DK62_RS00920	rpsG	30S ribosomal protein S7	364.07	404.71	189.14	250.27	827.67	650.28	560.88	614.35	384.39	219.71	738.98	587.62	GO:0006412;GO:0015935;GO:0005840;GO:0000049;GO:0019843;GO:0003735	BP:translation;CC:small ribosomal subunit;CC:ribosome;MF:tRNA binding;MF:rRNA binding;MF:structural constituent of ribosome;	K02992	rpsG	map03010	Ribosome
DK62_RS00925	fusA	elongation factor G	563.3	558.25	239.76	559.7	1277.09	946.2	896.05	956.77	560.78	399.73	1111.65	926.41	GO:0005737;GO:0003746;GO:0003924;GO:0005525	CC:cytoplasm;MF:translation elongation factor activity;MF:GTPase activity;MF:GTP binding;	K02355	fusA	------	------
DK62_RS00930	tuf	elongation factor Tu	1254.21	1226.03	958.66	2111.57	4140.36	1660.64	1665.49	1992.54	1240.12	1535.12	2900.5	1829.02	GO:0005737;GO:0003746;GO:0003924;GO:0005525	CC:cytoplasm;MF:translation elongation factor activity;MF:GTPase activity;MF:GTP binding;	K02358	tuf	map04626	Plant-pathogen interaction
DK62_RS00935	rpsJ	30S ribosomal protein S10	1365.34	1404.33	620.22	1370.46	2572.97	1052.45	1032.5	1209.18	1384.84	995.34	1812.71	1120.84	GO:0006412;GO:0005840;GO:0003735;GO:0000049	BP:translation;CC:ribosome;MF:structural constituent of ribosome;MF:tRNA binding;	K02946	rpsJ	map03010	Ribosome
DK62_RS00940	rplC	50S ribosomal protein L3	720.08	910.22	371.74	801.59	653.72	757.57	867.55	983.61	815.15	586.67	705.65	925.58	GO:0006412;GO:0005840;GO:0003735;GO:0019843	BP:translation;CC:ribosome;MF:structural constituent of ribosome;MF:rRNA binding;	K02906	rplC	map03010	Ribosome
DK62_RS00945	rplD	50S ribosomal protein L4	857.55	1164.76	428.14	929.68	709.43	685.29	830.03	971.49	1011.16	678.91	697.36	900.76	GO:0006412;GO:0005840;GO:0003735;GO:0019843	BP:translation;CC:ribosome;MF:structural constituent of ribosome;MF:rRNA binding;	K02926	rplD	map03010	Ribosome
DK62_RS00950	DK62_RS00950	50S ribosomal protein L23	860.66	1266.86	451.64	880.52	593.2	697.45	886.95	962.23	1063.76	666.08	645.33	924.59	GO:0006412;GO:0005840;GO:0003735;GO:0019843	BP:translation;CC:ribosome;MF:structural constituent of ribosome;MF:rRNA binding;	K02892	rplW	map03010	Ribosome
DK62_RS00955	rplB	50S ribosomal protein L2	1228.48	1524.9	510.98	1040.7	1021.32	835.5	1081.95	1191.66	1376.69	775.84	928.41	1136.81	GO:0006412;GO:0015934;GO:0005840;GO:0019843;GO:0003735;GO:0016740	BP:translation;CC:large ribosomal subunit;CC:ribosome;MF:rRNA binding;MF:structural constituent of ribosome;MF:transferase activity;	K02886	rplB	map03010	Ribosome
DK62_RS00960	rpsS	30S ribosomal protein S19	1840.31	2315.11	744.73	1500.4	1297.06	1171.2	1492.37	1726.09	2077.71	1122.57	1234.13	1609.23	GO:0006412;GO:0015935;GO:0005840;GO:0003735;GO:0019843	BP:translation;CC:small ribosomal subunit;CC:ribosome;MF:structural constituent of ribosome;MF:rRNA binding;	K02965	rpsS	map03010	Ribosome
DK62_RS00965	rplV	50S ribosomal protein L22	698.95	1011.79	329.72	639.95	501.85	459.7	668.02	690.65	855.37	484.84	480.78	679.34	GO:0006412;GO:0015934;GO:0003735;GO:0019843	BP:translation;CC:large ribosomal subunit;MF:structural constituent of ribosome;MF:rRNA binding;	K02890	rplV	map03010	Ribosome
DK62_RS00970	rpsC	30S ribosomal protein S3	775.44	1068.97	311.37	563.68	712.38	447.48	629.84	679.43	922.21	437.53	579.93	654.64	GO:0006412;GO:0005840;GO:0003735;GO:0003729;GO:0019843	BP:translation;CC:ribosome;MF:structural constituent of ribosome;MF:mRNA binding;MF:rRNA binding;	K02982	rpsC	map03010	Ribosome
DK62_RS00975	rplP	50S ribosomal protein L16	1649.77	2183.06	716.29	1354.61	1292.92	965.65	1407.33	1401.2	1916.42	1035.45	1129.29	1404.27	GO:0006412;GO:0005840;GO:0003735;GO:0019843;GO:0000049	BP:translation;CC:ribosome;MF:structural constituent of ribosome;MF:rRNA binding;MF:tRNA binding;	K02878	rplP	map03010	Ribosome
DK62_RS00980	rpmC	50S ribosomal protein L29	1102.46	1263.31	470.34	706.45	544.77	945.15	1163.72	1315.74	1182.89	588.4	744.96	1239.73	GO:0006412;GO:0005840;GO:0003735	BP:translation;CC:ribosome;MF:structural constituent of ribosome;	K02904	rpmC	map03010	Ribosome
DK62_RS00985	rpsQ	30S ribosomal protein S17	3405.29	3968.9	1418.61	2474.4	2449.09	3143.2	3455.6	3970.83	3687.1	1946.51	2796.15	3713.22	GO:0006412;GO:0005840;GO:0003735;GO:0019843	BP:translation;CC:ribosome;MF:structural constituent of ribosome;MF:rRNA binding;	K02961	rpsQ	map03010	Ribosome
DK62_RS00990	rplN	50S ribosomal protein L14	721.14	758.49	284.26	449.85	1083.93	759.73	760.74	860.52	739.82	367.06	921.83	810.63	GO:0006412;GO:0005840;GO:0015934;GO:0003735;GO:0019843	BP:translation;CC:ribosome;CC:large ribosomal subunit;MF:structural constituent of ribosome;MF:rRNA binding;	K02874	rplN	map03010	Ribosome
DK62_RS00995	rplX	50S ribosomal protein L24	772.48	801.32	288.73	421.97	1554.66	836.03	895.45	867.13	786.9	355.35	1195.35	881.29	GO:0006412;GO:0005840;GO:0003735;GO:0019843	BP:translation;CC:ribosome;MF:structural constituent of ribosome;MF:rRNA binding;	K02895	rplX	map03010	Ribosome
DK62_RS01000	rplE	50S ribosomal protein L5	1198.48	1236.14	443.1	859.24	857.85	1170.34	1286.22	1480.76	1217.31	651.17	1014.1	1383.49	GO:0006412;GO:0005840;GO:0003735;GO:0019843;GO:0000049	BP:translation;CC:ribosome;MF:structural constituent of ribosome;MF:rRNA binding;MF:tRNA binding;	K02931	rplE	map03010	Ribosome
DK62_RS01005	rpsN	30S ribosomal protein S14	970.34	1226.26	440.6	653.2	1028.38	979.88	1150.65	1171.49	1098.3	546.9	1004.13	1161.07	GO:0006412;GO:0005840;GO:0003735;GO:0019843	BP:translation;CC:ribosome;MF:structural constituent of ribosome;MF:rRNA binding;	K02954	rpsN	map03010	Ribosome
DK62_RS01010	rpsH	30S ribosomal protein S8	859.32	980.47	341.65	585.73	777.04	785.39	937.6	955.48	919.9	463.69	781.22	946.54	GO:0006412;GO:0005840;GO:0003735;GO:0019843	BP:translation;CC:ribosome;MF:structural constituent of ribosome;MF:rRNA binding;	K02994	rpsH	map03010	Ribosome
DK62_RS01015	rplF	50S ribosomal protein L6	1133.29	1252.04	338.36	761.35	826.57	1000.12	1156.1	1239.7	1192.67	549.86	913.35	1197.9	GO:0006412;GO:0005840;GO:0003735;GO:0019843	BP:translation;CC:ribosome;MF:structural constituent of ribosome;MF:rRNA binding;	K02933	rplF	map03010	Ribosome
DK62_RS01020	rplR	50S ribosomal protein L18	971.49	1271.78	380.16	698.6	681.54	896.37	1091.01	1127.61	1121.64	539.38	788.96	1109.31	GO:0006412;GO:0005840;GO:0003735;GO:0019843	BP:translation;CC:ribosome;MF:structural constituent of ribosome;MF:rRNA binding;	K02881	rplR	map03010	Ribosome
DK62_RS01025	rpsE	30S ribosomal protein S5	484.25	656.97	230.9	321.05	551.87	488.18	602.11	602.84	570.61	275.98	520.03	602.48	GO:0006412;GO:0005840;GO:0015935;GO:0003735;GO:0019843	BP:translation;CC:ribosome;CC:small ribosomal subunit;MF:structural constituent of ribosome;MF:rRNA binding;	K02988	rpsE	map03010	Ribosome
DK62_RS01030	rpmD	50S ribosomal protein L30	1226.28	1582.63	505.16	798.33	1399.12	1092.12	1301.23	1244.61	1404.46	651.75	1245.62	1272.92	GO:0006412;GO:0015934;GO:0005840;GO:0003735	BP:translation;CC:large ribosomal subunit;CC:ribosome;MF:structural constituent of ribosome;	K02907	rpmD	map03010	Ribosome
DK62_RS01035	rplO	50S ribosomal protein L15	202.43	256.06	86.31	121.71	198.58	186.25	237.75	230.74	229.25	104.01	192.42	234.25	GO:0006412;GO:0015934;GO:0003735;GO:0019843	BP:translation;CC:large ribosomal subunit;MF:structural constituent of ribosome;MF:rRNA binding;	K02876	rplO	map03010	Ribosome
DK62_RS01040	secY	preprotein translocase subunit SecY	414.44	462.56	239.86	254.44	280.11	353.58	408.66	422.33	438.5	247.15	316.85	415.5	GO:0032259;GO:0006605;GO:0065002;GO:0043952;GO:0016021;GO:0005886;GO:0008168	BP:methylation;BP:protein targeting;BP:intracellular protein transmembrane transport;BP:protein transport by the Sec complex;CC:integral component of membrane;CC:plasma membrane;MF:methyltransferase activity;	K03076	secY	map02024;map03070;map03060	Quorum sensing;Bacterial secretion system;Protein export
DK62_RS01045	DK62_RS01045	adenylate kinase	374.83	437.76	190.89	212.29	195.8	343.83	394.67	407.83	406.3	201.59	269.82	401.25	GO:0044209;GO:0005737;GO:0016829;GO:0004017;GO:0005524	BP:AMP salvage;CC:cytoplasm;MF:lyase activity;MF:adenylate kinase activity;MF:ATP binding;	K00939	adk	map00730;map00230	Thiamine metabolism;Purine metabolism
DK62_RS01050	rpsM	30S ribosomal protein S13	983.6	1136	587.4	681.31	1384.47	1502.81	1423.6	1556.69	1059.8	634.36	1443.64	1490.15	GO:0006412;GO:0005840;GO:0003735;GO:0000049;GO:0019843	BP:translation;CC:ribosome;MF:structural constituent of ribosome;MF:tRNA binding;MF:rRNA binding;	K02952	rpsM	map03010	Ribosome
DK62_RS01055	rpsK	30S ribosomal protein S11	469.82	515.51	203.89	269.42	368.12	640.05	662.48	741.58	492.67	236.66	504.09	702.03	GO:0006412;GO:0005840;GO:0003735;GO:0019843	BP:translation;CC:ribosome;MF:structural constituent of ribosome;MF:rRNA binding;	K02948	rpsK	map03010	Ribosome
DK62_RS01060	DK62_RS01060	DNA-directed RNA polymerase subunit alpha	1009.94	969.99	390.83	547.35	1662.3	1084.13	1007.8	1138.75	989.97	469.09	1373.22	1073.28	GO:0006351;GO:0003899;GO:0046983;GO:0016491;GO:0003677	BP:transcription, DNA-templated;MF:DNA-directed RNA polymerase activity;MF:protein dimerization activity;MF:oxidoreductase activity;MF:DNA binding;	K03040	rpoA	map03020	RNA polymerase
DK62_RS01065	rplQ	50S ribosomal protein L17	684.99	614.08	286.08	424.5	1066.88	885.44	857.19	836.2	649.54	355.29	976.16	846.7	GO:0006412;GO:0005840;GO:0003735	BP:translation;CC:ribosome;MF:structural constituent of ribosome;	K02879	rplQ	map03010	Ribosome
DK62_RS01070	DK62_RS01070	DegQ family serine endoprotease	107.7	93.58	72.88	61.99	47.25	58.05	83.12	79.4	100.64	67.44	52.65	81.26	GO:0042597;GO:0004252	CC:periplasmic space;MF:serine-type endopeptidase activity;	------	------	------	------
DK62_RS01075	DK62_RS01075	replication-associated recombination protein A	46.43	52.77	32.01	28.5	49.87	54	75.29	72.74	49.6	30.26	51.94	74.02	GO:0006260;GO:0016887;GO:0005524;GO:0003677	BP:DNA replication;MF:ATPase activity;MF:ATP binding;MF:DNA binding;	K07478	ycaJ	------	------
DK62_RS01080	DK62_RS01080	transglycosylase SLT domain-containing protein	184.69	183.59	62.11	48.29	92.32	164.11	173.72	208.11	184.14	55.2	128.22	190.92	------	------	------	------	------	------
DK62_RS01085	DK62_RS01085	OmpA family protein	261.82	237.41	166.84	211.69	221.46	223.59	319.72	382.57	249.62	189.27	222.53	351.15	GO:0016021	CC:integral component of membrane;	------	------	------	------
DK62_RS01090	recA	recombinase RecA	344.92	377.51	579.85	704.88	290.97	337.86	353.98	312.05	361.22	642.37	314.42	333.02	GO:0006310;GO:0006281;GO:0009432;GO:0005737;GO:0008094;GO:0003697;GO:0003684;GO:0005524	BP:DNA recombination;BP:DNA repair;BP:SOS response;CC:cytoplasm;MF:DNA-dependent ATPase activity;MF:single-stranded DNA binding;MF:damaged DNA binding;MF:ATP binding;	K03553	recA	map03440	Homologous recombination
DK62_RS01095	alaS	alanine--tRNA ligase	133.72	144.07	104.46	118.03	128.49	146.68	159.73	159.35	138.9	111.25	137.59	159.54	GO:0006419;GO:0005737;GO:0004813;GO:0000049;GO:0016740;GO:0008270;GO:0005524	BP:alanyl-tRNA aminoacylation;CC:cytoplasm;MF:alanine-tRNA ligase activity;MF:tRNA binding;MF:transferase activity;MF:zinc ion binding;MF:ATP binding;	K01872	alaS	map00970	Aminoacyl-tRNA biosynthesis
DK62_RS01105	DK62_RS01105	NADP-dependent isocitrate dehydrogenase	296.52	322.32	188.8	318.34	499.94	414.59	521.01	617.47	309.42	253.57	457.27	569.24	GO:0006099;GO:0006102;GO:0004450;GO:0000287;GO:0051287	BP:tricarboxylic acid cycle;BP:isocitrate metabolic process;MF:isocitrate dehydrogenas;MF:magnesium ion binding;MF:NAD binding;	K00031	icd	map00020;map04146;map00480;map00720;map05230	Citrate cycle (TCA cycle);Peroxisome;Glutathione metabolism;Carbon fixation pathways in prokaryotes;Central carbon metabolism in cancer
DK62_RS01110	DK62_RS01110	ribbon-helix-helix domain-containing protein	304.04	262.01	139.35	87.27	366.93	312.79	280.84	256.9	283.03	113.31	339.86	268.87	GO:0016787	MF:hydrolase activity;	------	------	------	------
DK62_RS01115	DK62_RS01115	DJ-1/PfpI family protein	601.2	518.27	354.65	224.88	775.92	1019.13	1214.73	1080.75	559.74	289.77	897.53	1147.74	GO:0008233	MF:peptidase activity;	K05520	pfpI	------	------
DK62_RS01120	DK62_RS01120	RNA methyltransferase	111.77	99.49	89.79	55.46	77.53	80.88	98.01	102.87	105.63	72.63	79.21	100.44	GO:0008033;GO:0005737;GO:0008173;GO:0003723	BP:tRNA processing;CC:cytoplasm;MF:RNA methyltransferase activity;MF:RNA binding;	K02533	lasT	------	------
DK62_RS01125	murI	glutamate racemase	220.3	208.58	164.65	91.47	119.2	116.1	119.26	124.86	214.44	128.06	117.65	122.06	GO:0071555;GO:0008360;GO:0009252;GO:0008881	BP:cell wall organization;BP:regulation of cell shape;BP:peptidoglycan biosynthetic process;MF:glutamate racemase activity;	K01776	murI	------	------
DK62_RS01130	DK62_RS01130	TAXI family TRAP transporter solute-binding subunit	434.45	449.63	185.45	120.7	213.46	210.79	271.66	281.15	442.04	153.08	212.13	276.41	------	------	K07080	------	------	------
DK62_RS01135	DK62_RS01135	TRAP transporter permease	110.01	105.65	29.41	18.54	63.88	75.05	61.87	59.84	107.83	23.98	69.47	60.86	GO:0016021	CC:integral component of membrane;	------	------	------	------
DK62_RS01140	DK62_RS01140	hypothetical protein	2511.59	2312.24	5526.25	2431.89	50.62	73.62	60.15	62.67	2411.92	3979.07	62.12	61.41	------	------	------	------	------	------
DK62_RS01145	scpA	methylmalonyl-CoA mutase	19.21	18.78	6.13	11	13.25	13.45	27.8	40.95	19	8.57	13.35	34.38	GO:0031419;GO:0004494;GO:0046872;GO:0008946	MF:cobalamin binding;MF:methylmalonyl-CoA mutase activity;MF:metal ion binding;MF:oligonucleotidase activity;	K01847	------	map00630;map00720;map00280;map00640	Glyoxylate and dicarboxylate metabolism;Carbon fixation pathways in prokaryotes;Valine, leucine and isoleucine degradation;Propanoate metabolism
DK62_RS01150	DK62_RS01150	acetyl/propionyl/methylcrotonyl-CoA carboxylase subunit alpha	16.94	20.86	12.49	14.73	9.45	10.5	30.54	39.45	18.9	13.61	9.98	35	GO:0016042;GO:0046872;GO:0005524;GO:0004658	BP:lipid catabolic process;MF:metal ion binding;MF:ATP binding;MF:propionyl-CoA carboxylase activity;	K01965	pccA	map00630;map00280;map00640	Glyoxylate and dicarboxylate metabolism;Valine, leucine and isoleucine degradation;Propanoate metabolism
DK62_RS01160	DK62_RS01160	XRE family transcriptional regulator	19.82	20.98	8.33	10.66	33.75	35.99	29.83	37.24	20.4	9.5	34.87	33.54	GO:0006355;GO:0003677	BP:regulation of transcription, DNA-templated;MF:DNA binding;	K21686	prpR	------	------
DK62_RS01165	DK62_RS01165	DUF924 family protein	269.96	232.19	107.01	61.18	104.4	84.23	96.48	143.76	251.08	84.1	94.32	120.12	GO:0016021	CC:integral component of membrane;	------	------	------	------
DK62_RS01175	queF	preQ(1) synthase	1160.96	1084.45	588.68	316.39	513	524.73	528.66	724.54	1122.71	452.54	518.87	626.6	GO:0008616;GO:0005737;GO:0046857;GO:0033739	BP:queuosine biosynthetic process;CC:cytoplasm;MF:oxidoreductase activity, acting on other nitrogenous compounds as donors, with NAD or NADP as acceptor;MF:preQ1 synthase activity;	K09457	queF	map00790	Folate biosynthesis
DK62_RS01180	DK62_RS01180	hypothetical protein	38269	34724.7	26058.8	17534.8	8472.02	17403.9	17963.7	19254.1	36496.9	21796.8	12938	18608.9	GO:0016021	CC:integral component of membrane;	------	------	------	------
DK62_RS01185	DK62_RS01185	VanZ family protein	24.32	27.02	18.56	14.97	63.96	24.66	36.01	33.9	25.67	16.77	44.31	34.96	GO:0016021	CC:integral component of membrane;	------	------	------	------
DK62_RS01190	DK62_RS01190	hypothetical protein	143.09	149.25	132.58	113.63	101.25	113.99	145.97	159.14	146.17	123.11	107.62	152.56	------	------	------	------	------	------
DK62_RS01195	DK62_RS01195	MerR family DNA-binding transcriptional regulator	65.26	80.73	28.05	18.87	41.26	50.16	60.13	59.84	73	23.46	45.71	59.99	GO:0006355;GO:0003677	BP:regulation of transcription, DNA-templated;MF:DNA binding;	------	------	------	------
DK62_RS01205	DK62_RS01205	YdcF family protein	84.88	94.91	62.08	59.44	35.43	49.9	62.52	54.35	89.9	60.76	42.67	58.44	GO:0016021	CC:integral component of membrane;	------	------	------	------
DK62_RS01210	DK62_RS01210	L-serine ammonia-lyase	223.93	231.49	175.88	124.1	183.61	220.07	210.92	212.65	227.71	149.99	201.84	211.79	GO:0006094;GO:0046872;GO:0003941;GO:0051539	BP:gluconeogenesis;MF:metal ion binding;MF:L-serine ammonia-lyase activity;MF:4 iron, 4 sulfur cluster binding;	------	------	------	------
DK62_RS01215	DK62_RS01215	DUF1489 family protein	103.17	106.45	64.85	28.65	34.07	53.97	46.22	60.97	104.81	46.75	44.02	53.6	------	------	------	------	------	------
DK62_RS01220	DK62_RS01220	hypothetical protein	379.92	423.14	149.89	113.34	367.43	444.94	387.75	442.04	401.53	131.62	406.19	414.9	------	------	------	------	------	------
DK62_RS01225	DK62_RS01225	D-alanyl-D-alanine carboxypeptidase	470.91	453.62	235.32	139.34	559.12	545.93	423.52	516.8	462.27	187.33	552.53	470.16	GO:0071555;GO:0008360;GO:0009252;GO:0042834;GO:0009002	BP:cell wall organization;BP:regulation of cell shape;BP:peptidoglycan biosynthetic process;MF:peptidoglycan binding;MF:serine-type D-Ala-D-Ala carboxypeptidase activity;	K01286	------	------	------
DK62_RS01230	clpS	ATP-dependent Clp protease adapter ClpS	1263.45	1306.37	1286.22	1021.82	944.64	1321.91	1429.01	1446.81	1284.91	1154.02	1133.28	1437.91	GO:0006508;GO:0030163;GO:0008233	BP:proteolysis;BP:protein catabolic process;MF:peptidase activity;	K06891	clpS	------	------
DK62_RS01235	clpA	ATP-dependent Clp protease ATP-binding subunit ClpA	689.68	686.25	663.69	306.56	555.25	487.45	480.86	544.86	687.97	485.13	521.35	512.86	GO:0043335;GO:0008233;GO:0005524;GO:0016887	BP:protein unfolding;MF:peptidase activity;MF:ATP binding;MF:ATPase activity;	K03694	clpA	------	------
DK62_RS01240	DK62_RS01240	HIT family protein	89.21	107.56	71.62	76.95	76.96	97.59	129.87	136.35	98.39	74.29	87.28	133.11	GO:0003824;GO:0004081	MF:catalytic activity;MF:bi;	K02503	hinT	------	------
DK62_RS01245	DK62_RS01245	GNAT family N-acetyltransferase	45.64	48.43	32.41	35.96	20.86	22.17	35.2	36.28	47.04	34.19	21.52	35.74	------	------	K09919	------	------	------
DK62_RS01250	DK62_RS01250	glycerophosphodiester phosphodiesterase	283.67	277.72	231.27	249.78	185.56	183.06	202.09	209.95	280.7	240.53	184.31	206.02	GO:0006629;GO:0008889;GO:0008081	BP:lipid metabolic process;MF:glycerophosphodiester phosphodiesterase activity;MF:phosphoric diester hydrolase activity;	------	------	------	------
DK62_RS01255	DK62_RS01255	RidA family protein	178.13	202.57	181.34	203.5	129.55	142.63	174.52	181.12	190.35	192.42	136.09	177.82	------	------	------	------	------	------
DK62_RS01260	eipB	cell envelope integrity protein EipB	1502.62	1300.9	2175.5	1612.84	1663.72	1304.83	1393.55	1312.41	1401.76	1894.17	1484.28	1352.98	------	------	------	------	------	------
DK62_RS01265	DK62_RS01265	SgcJ/EcaC family oxidoreductase	3412.31	3192.39	3051.46	2053.89	1338.69	1988.69	2697.02	3109.64	3302.35	2552.68	1663.69	2903.33	GO:0005516;GO:0004683	MF:calmodulin binding;MF:calmodulin-dependent protein kinase activity;	------	------	------	------
DK62_RS01270	rpsB	30S ribosomal protein S2	999.36	1221.38	527.33	549.49	716.68	929.27	1011.24	1100.52	1110.37	538.41	822.98	1055.88	GO:0006412;GO:0015935;GO:0005840;GO:0003735	BP:translation;CC:small ribosomal subunit;CC:ribosome;MF:structural constituent of ribosome;	K02967	rpsB	map03010	Ribosome
DK62_RS01275	tsf	translation elongation factor Ts	370.43	428.18	165.86	196.63	305.97	400.36	375.72	403.86	399.31	181.25	353.17	389.79	GO:0005737;GO:0003746	CC:cytoplasm;MF:translation elongation factor activity;	K02357	tsf	------	------
DK62_RS01280	pyrH	UMP kinase	114.45	118.74	115.42	135.3	147.79	171.58	166.61	193.75	116.6	125.36	159.69	180.18	GO:0044210;GO:0005737;GO:0033862;GO:0005524;GO:0016491	BP:'de novo' CTP biosynthetic process;CC:cytoplasm;MF:UMP kinase activity;MF:ATP binding;MF:oxidoreductase activity;	K09903	pyrH	map00240	Pyrimidine metabolism
DK62_RS01285	frr	ribosome recycling factor	1061.42	939.59	909.69	940.5	2339.08	1285.79	1222.87	1326.95	1000.51	925.1	1812.44	1274.91	GO:0006415;GO:0005737	BP:translational termination;CC:cytoplasm;	K02838	frr	------	------
DK62_RS01290	DK62_RS01290	isoprenyl transferase	307.55	291.58	257.48	228.06	388.12	416.97	412.55	397.7	299.57	242.77	402.55	405.13	GO:0000287;GO:0016746;GO:0004659	MF:magnesium ion binding;MF:transferase activity, transferring acyl groups;MF:prenyltransferase activity;	K00806	uppS	map00550;map00900	Peptidoglycan biosynthesis;Terpenoid backbone biosynthesis
DK62_RS01295	DK62_RS01295	phosphatidate cytidylyltransferase	132.89	139.46	103.38	87.61	151.68	168.08	170.12	164.22	136.18	95.5	159.88	167.17	GO:0016024;GO:0016021;GO:0005886;GO:0004605	BP:CDP-diacylglycerol biosynthetic process;CC:integral component of membrane;CC:plasma membrane;MF:phosphatidate cytidylyltransferase activity;	K00981	cdsA	map00564;map04070	Glycerophospholipid metabolism;Phosphatidylinositol signaling system
DK62_RS01300	rseP	RIP metalloprotease RseP	158.01	174.82	87.53	80.79	138.87	167.03	189.27	170.21	166.42	84.16	152.95	179.74	GO:0016021;GO:0005886;GO:0046872;GO:0004222;GO:0008237	CC:integral component of membrane;CC:plasma membrane;MF:metal ion binding;MF:metalloendopeptidase activity;MF:metallopeptidase activity;	K11749	rseP	map04112	Cell cycle - Caulobacter
DK62_RS01305	bamA	outer membrane protein assembly factor BamA	690.26	763.44	382.91	338.94	640.51	696.26	738.08	756.05	726.85	360.93	668.39	747.07	GO:0051205;GO:0043165;GO:0016021;GO:0009279	BP:protein insertion into membrane;BP:Gram-negative-bacterium-type cell outer membrane assembly;CC:integral component of membrane;CC:cell outer membrane;	K07277	bamA	------	------
DK62_RS01310	lpxD	UDP-3-O-(3-hydroxymyristoyl)glucosamine N-acyltransferase	218.31	260.42	72.1	74.1	159.9	209.51	216.1	250.9	239.37	73.1	184.71	233.5	GO:0009245;GO:0016853;GO:0016410	BP:lipid A biosynthetic process;MF:isomerase activity;MF:N-acyltransferase activity;	K02536	lpxD	map00540	Lipopolysaccharide biosynthesis
DK62_RS01315	fabZ	3-hydroxyacyl-ACP dehydratase FabZ	200.02	228.19	66.57	52.25	137.02	128.02	141.18	148.76	214.11	59.41	132.52	144.97	GO:0006633;GO:0009245;GO:0005737;GO:0047451;GO:0008693;GO:0008659;GO:0004317;GO:0016757	BP:fatty acid biosynthetic process;BP:lipid A biosynthetic process;CC:cytoplasm;MF:3-hydroxyoctanoyl-[acyl-carrier-protein] dehydratase activity;MF:3-hydroxydecanoyl-[acyl-carrier-protein] dehydratase activity;MF:;MF:3-hydroxypalmitoyl-[acyl-carrier-protein] dehydratase activity;MF:transferase activity, transferring glycosyl groups;	K02372	fabZ	map00780;map00061	Biotin metabolism;Fatty acid biosynthesis
DK62_RS01320	lpxA	acyl-ACP--UDP-N-acetylglucosamine O-acyltransferase	159.45	190.44	45.35	34.76	60.59	82.21	108.29	112.87	174.95	40.06	71.4	110.58	GO:0009245;GO:0005737;GO:0008780	BP:lipid A biosynthetic process;CC:cytoplasm;MF:acyl-[acyl-carrier-protein]-UDP-N-acetylglucosamine O-acyltransferase activity;	K00677	lpxA	map00540;map01503	Cationic antimicrobial peptide (CAMP) resistance
DK62_RS01325	DK62_RS01325	LpxI family protein	100.52	125.17	24.34	17.95	52.83	46.96	64.95	69.18	112.85	21.15	49.9	67.07	GO:0016787	MF:hydrolase activity;	K09949	lpxI	map00540	Lipopolysaccharide biosynthesis
DK62_RS01330	lpxB	lipid-A-disaccharide synthase	51.24	66.95	18.47	16.64	33.55	30.42	42.81	45.73	59.1	17.56	31.99	44.27	GO:0009245;GO:0008915;GO:0016798	BP:lipid A biosynthetic process;MF:lipid-A-disaccharide synthase activity;MF:hydrolase activity, acting on glycosyl bonds;	K00748	lpxB	map00540	Lipopolysaccharide biosynthesis
DK62_RS01335	gltA	citrate synthase	405.3	402.2	256.61	377.87	898.7	549.24	600.77	694.16	403.75	317.24	723.97	647.47	GO:0006099;GO:0005737;GO:0004108;GO:0016829	BP:tricarboxylic acid cycle;CC:cytoplasm;MF:citrat;MF:lyase activity;	K01647	gltA	map00020;map00630	Citrate cycle (TCA cycle);Glyoxylate and dicarboxylate metabolism
DK62_RS01340	gltX	glutamate--tRNA ligase	63.89	66.22	34.9	51.88	72.64	93.22	97.88	116.43	65.06	43.39	82.93	107.16	GO:0006424;GO:0005737;GO:0016787;GO:0000049;GO:0004818;GO:0008270;GO:0005524	BP:glutamyl-tRNA aminoacylation;CC:cytoplasm;MF:hydrolase activity;MF:tRNA binding;MF:glutamate-tRNA ligase activity;MF:zinc ion binding;MF:ATP binding;	K01885	gltX	map00860;map00970	Porphyrin and chlorophyll metabolism;Aminoacyl-tRNA biosynthesis
DK62_RS01345	DK62_RS01345	hypothetical protein	5.06	5.45	3.13	3.4	3.18	4.13	4.61	3.94	5.26	3.27	3.66	4.28	GO:0016021	CC:integral component of membrane;	------	------	------	------
DK62_RS01365	lexA	transcriptional repressor LexA	142.73	154.67	172.38	333.99	130.73	150.56	127.71	129.53	148.7	253.19	140.65	128.62	GO:0006281;GO:0045892;GO:0009432;GO:0006260;GO:0004252;GO:0003677;GO:0016874	BP:DNA repair;BP:negative regulation of transcription, DNA-templated;BP:SOS response;BP:DNA replication;MF:serine-type endopeptidase activity;MF:DNA binding;MF:ligase activity;	K01356	lexA	------	------
DK62_RS01370	DK62_RS01370	molybdopterin molybdotransferase MoeA	78.13	77.27	31.74	26.48	59.69	82.07	87.32	91.6	77.7	29.11	70.88	89.46	GO:0006777;GO:0032324;GO:0061599;GO:0046872	BP:Mo-molybdopterin cofactor biosynthetic process;BP:molybdopterin cofactor biosynthetic process;MF:molybdopterin molybdotransferase activity;MF:metal ion binding;	K03750	moeA	map00790	Folate biosynthesis
DK62_RS01375	moaC	cyclic pyranopterin monophosphate synthase MoaC	125.26	136.54	64.66	73.02	159.98	155.18	161.74	171.46	130.9	68.84	157.58	166.6	GO:0006777;GO:0061799	BP:Mo-molybdopterin cofactor biosynthetic process;MF:cyclic pyranopterin monophosphate synthase activity;	K03637	moaC	map04122;map00790	Sulfur relay system;Folate biosynthesis
DK62_RS01380	trpC	indole-3-glycerol phosphate synthase TrpC	123.96	126.4	73.4	88.83	138.21	164.7	180.3	172.09	125.18	81.12	151.46	176.2	GO:0000162;GO:0004425	BP:tryptophan biosynthetic process;MF:indole-3-glycerol-phosphate synthase activity;	K01609	trpC	map00400	Phenylalanine, tyrosine and tryptophan biosynthesis
DK62_RS01385	trpD	anthranilate phosphoribosyltransferase	123.81	118.8	71.04	93.25	130.32	150	157.28	172.99	121.31	82.15	140.16	165.14	GO:0000162;GO:0000287;GO:0004048	BP:tryptophan biosynthetic process;MF:magnesium ion binding;MF:anthranilate phosphoribosyltransferase activity;	K00766	trpD	map00400	Phenylalanine, tyrosine and tryptophan biosynthesis
DK62_RS01390	DK62_RS01390	SurA N-terminal domain-containing protein	228.43	214.9	140.28	142.68	321.37	238.37	246.68	284.03	221.67	141.48	279.87	265.36	GO:0016021;GO:0003755	CC:integral component of membrane;MF:peptidyl-prolyl cis-trans isomerase activity;	K03770	ppiD	------	------
DK62_RS01395	tpiA	triose-phosphate isomerase	158.71	175.74	152.73	180.98	142.16	207.6	211.91	254.05	167.23	166.86	174.88	232.98	GO:0006094;GO:0006096;GO:0005737;GO:0004807	BP:gluconeogenesis;BP:glycolytic process;CC:cytoplasm;MF:triose-phosphate isomerase activity;	K01803	tpiA	map00010;map00051;map00710;map00562	Glycolysis / Gluconeogenesis;Fructose and mannose metabolism;Carbon fixation in photosynthetic organisms;Inositol phosphate metabolism
DK62_RS01400	secG	preprotein translocase subunit SecG	258.5	300.97	201.86	264.77	279.62	372.08	379.34	430.58	279.74	233.32	325.85	404.96	GO:0009306;GO:0016021;GO:0005886;GO:0015450	BP:protein secretion;CC:integral component of membrane;CC:plasma membrane;MF:P-P-bond-hydrolysis-driven protein transmembrane transporter activity;	K03075	secG	map02024;map03070;map03060	Quorum sensing;Bacterial secretion system;Protein export
DK62_RS01405	DK62_RS01405	L%2CD-transpeptidase	244.84	233.3	142.57	136.48	189.59	306.17	307.95	361.68	239.07	139.53	247.88	334.82	GO:0009252;GO:0016021;GO:0016740	BP:peptidoglycan biosynthetic process;CC:integral component of membrane;MF:transferase activity;	------	------	------	------
DK62_RS01410	DK62_RS01410	CTP synthase	190.13	190.9	178.74	183.63	173.86	242.68	266.79	275.91	190.52	181.19	208.27	271.35	GO:0044210;GO:0006541;GO:0003883;GO:0046872;GO:0005524;GO:0016491	BP:'de novo' CTP biosynthetic process;BP:glutamine metabolic process;MF:CTP synthase activity;MF:metal ion binding;MF:ATP binding;MF:oxidoreductase activity;	K01937	pyrG	map00240	Pyrimidine metabolism
DK62_RS01415	kdsA	3-deoxy-8-phosphooctulonate synthase	148.85	148.95	131.34	145.79	129.24	129.24	152.48	145.82	148.9	138.57	129.24	149.15	GO:0019294;GO:0005737;GO:0016746;GO:0008676	BP:keto-3-deoxy-D-manno-octulosonic acid biosynthetic process;CC:cytoplasm;MF:transferase activity, transferring acyl groups;MF:3-deoxy-8-phosphooctulonate synthase activity;	K01627	kdsA	map00540	Lipopolysaccharide biosynthesis
DK62_RS01420	eno	phosphopyruvate hydratase	265.59	290.37	210.16	212.04	317.72	361.07	441.82	449.7	277.98	211.1	339.4	445.76	GO:0006096;GO:0000015;GO:0009986;GO:0005576;GO:0000287;GO:0004634	BP:glycolytic process;CC:phosphopyruvate hydratase complex;CC:cell surface;CC:extracellular region;MF:magnesium ion binding;MF:phosphopyruvate hydratase activity;	K01689	eno	map00680;map00010;map03018;map04066	Methane metabolism;Glycolysis / Gluconeogenesis;RNA degradation;HIF-1 signaling pathway
DK62_RS01425	DK62_RS01425	class I SAM-dependent methyltransferase	34.98	41.92	22.02	15.56	36.02	34.68	34.55	33.31	38.45	18.79	35.35	33.93	GO:0032259;GO:0008168	BP:methylation;MF:methyltransferase activity;	------	------	------	------
DK62_RS01430	DK62_RS01430	septum formation initiator family protein	181.54	181.38	103.84	57.56	146.52	154.62	145.46	165.13	181.46	80.7	150.57	155.3	GO:0016021	CC:integral component of membrane;	------	------	------	------
DK62_RS01435	pdhA	pyruvate dehydrogenase (acetyl-transferring) E1 component subunit alpha	314.5	337.12	285.52	233.23	419.41	404.39	463.71	487.1	325.81	259.38	411.9	475.41	GO:0006086;GO:0043231;GO:0004739;GO:0008483	BP:acetyl-CoA biosynthetic process from pyruvate;CC:intracellular membrane-bounded organelle;MF:pyruvate dehydrogenas;MF:transaminase activity;	K00161	pdhA	map00620;map00010;map04922;map00020;map05230;map05415;map04066	Citrate cycle (TCA cycle);Central carbon metabolism in cancer;Diabetic cardiomyopathy;HIF-1 signaling pathway
DK62_RS01440	DK62_RS01440	pyruvate dehydrogenase complex E1 component subunit beta	277.49	306.76	232.3	154.35	362.21	300.72	299.13	303.42	292.13	193.33	331.47	301.28	GO:0006086;GO:0004739;GO:0016746;GO:0016740	BP:acetyl-CoA biosynthetic process from pyruvate;MF:pyruvate dehydrogenas;MF:transferase activity, transferring acyl groups;MF:transferase activity;	K00162	pdhB	map00620;map00010;map04922;map00020;map05230;map05415;map04066	Citrate cycle (TCA cycle);Central carbon metabolism in cancer;Diabetic cardiomyopathy;HIF-1 signaling pathway
DK62_RS01445	DK62_RS01445	pyruvate dehydrogenase complex dihydrolipoamide acetyltransferase	207.64	230.67	139.56	84.31	276	212.3	209.67	215.27	219.16	111.94	244.15	212.47	GO:0006090;GO:0032259;GO:0045254;GO:0008168;GO:0004742	BP:pyruvate metabolic process;BP:methylation;CC:pyruvate dehydrogenase complex;MF:methyltransferase activity;MF:dihydrolipoyllysine-residue acetyltransferase activity;	K00627	aceF	map00020;map00010;map00620	Citrate cycle (TCA cycle);Glycolysis / Gluconeogenesis;Pyruvate metabolism
DK62_RS01450	lpdA	dihydrolipoyl dehydrogenase	223.27	269.29	120.3	79.33	262.05	240.56	213.05	202.34	246.28	99.82	251.31	207.7	GO:0045454;GO:0032259;GO:0008168;GO:0050660;GO:0004148	BP:cell redox homeostasis;BP:methylation;MF:methyltransferase activity;MF:flavin adenine dinucleotide binding;MF:dihydrolipoyl dehydrogenase activity;	K00382	lpd	map00630;map00310;map00640;map00620;map00010;map00260;map00020;map00280;map00380	Citrate cycle (TCA cycle);Valine, leucine and isoleucine degradation;Tryptophan metabolism
DK62_RS01455	DK62_RS01455	hypothetical protein	69.98	82.13	42.18	38.82	64.13	77.83	81.19	78.46	76.06	40.5	70.98	79.83	GO:0016021	CC:integral component of membrane;	------	------	------	------
DK62_RS01460	lipA	lipoyl synthase	311.85	306.8	212.43	153.64	547.83	420.78	333.72	392.41	309.33	183.04	484.31	363.07	GO:0009249;GO:0005737;GO:0051539;GO:0016992;GO:0046872;GO:0102553;GO:0102552	BP:protein lipoylation;CC:cytoplasm;MF:4 iron, 4 sulfur cluster binding;MF:lipoate synthase activity;MF:metal ion binding;MF:lipoyl synthase activit;MF:lipoyl synthase activit;	K03644	lipA	map00785	Lipoic acid metabolism
DK62_RS01465	DK62_RS01465	type II toxin-antitoxin system RatA family toxin	90.27	96.87	40.98	27.37	75.26	70.83	70.85	82.5	93.57	34.18	73.05	76.68	------	------	K18588	------	------	------
DK62_RS01470	DK62_RS01470	SDR family oxidoreductase	132.14	131.15	101.7	71.73	132.09	119.72	135.67	131.72	131.65	86.72	125.91	133.7	GO:0047936	MF:glucose 1-dehydrogenase [NA;	------	------	------	------
DK62_RS01475	DK62_RS01475	CinA family protein	22.18	23.13	15.19	10.35	25.33	32.81	32.39	36.63	22.66	12.77	29.07	34.51	GO:0016787	MF:hydrolase activity;	K03743	pncC	map00760	Nicotinate and nicotinamide metabolism
DK62_RS01480	DK62_RS01480	bifunctional 2-C-methyl-D-erythritol 4-phosphate cytidylyltransferase/2-C-methyl-D-erythritol 2%2C4-cyclodiphosphate synthase	63.16	58.67	34.52	33.33	40.63	55.93	57.44	70.57	60.92	33.93	48.28	64.01	GO:0016114;GO:0019288;GO:0008685;GO:0016746;GO:0050518;GO:0046872	BP:terpenoid biosynthetic process;BP:isopentenyl diphosphate biosynthetic process, methylerythritol 4-phosphate pathway;MF:2-C-methyl-D-erythritol 2,4-cyclodiphosphate synthase activity;MF:transferase activity, transferring acyl groups;MF:2-C-methyl-D-erythritol 4-phosphate cytidylyltransferase activity;MF:metal ion binding;	K12506	ispDF	map00900	Terpenoid backbone biosynthesis
DK62_RS01485	dusB	tRNA dihydrouridine synthase DusB	183.75	179.87	136.68	72.66	123.96	127.18	157.78	150.56	181.81	104.67	125.57	154.17	GO:0017150;GO:0050660	MF:tRNA dihydrouridine synthase activity;MF:flavin adenine dinucleotide binding;	------	------	------	------
DK62_RS01490	DK62_RS01490	nitrogen regulation protein NR(II)	106.76	109.97	67.03	42.42	74	107.56	125.11	108.19	108.37	54.73	90.78	116.65	GO:0000155	MF:phosphorelay sensor kinase activity;	K07708	glnL	map02020	Two-component system
DK62_RS01495	ntrC	nitrogen regulation protein NR(I)	135.27	140	73.28	39.87	92.77	97.77	113.53	110.5	137.64	56.58	95.27	112.02	GO:0009399;GO:0006355;GO:0006808;GO:0005737;GO:0043565;GO:0000156;GO:0008134;GO:0005524	BP:nitrogen fixation;BP:regulation of transcription, DNA-templated;BP:regulation of nitrogen utilization;CC:cytoplasm;MF:sequence-specific DNA binding;MF:phosphorelay response regulator activity;MF:transcription factor binding;MF:ATP binding;	K07712	glnG	map02020	Two-component system
DK62_RS01500	DK62_RS01500	PAS domain-containing sensor histidine kinase	127.44	110.87	81.92	86.7	121.9	108.6	118.28	106.02	119.16	84.31	115.25	112.15	GO:0009399;GO:0006355;GO:0051301;GO:0007049;GO:0005737;GO:0016021;GO:0005886;GO:0000155;GO:0005524	BP:nitrogen fixation;BP:regulation of transcription, DNA-templated;BP:cell division;BP:cell cycle;CC:cytoplasm;CC:integral component of membrane;CC:plasma membrane;MF:phosphorelay sensor kinase activity;MF:ATP binding;	K13598	ntrY	map02020	Two-component system
DK62_RS01505	DK62_RS01505	sigma-54 dependent transcriptional regulator	114.38	95.53	86.06	82.59	157.45	122.44	126.59	110.39	104.96	84.33	139.95	118.49	GO:0000160;GO:0006355;GO:0043565;GO:0008134;GO:0016740;GO:0046872;GO:0005524	BP:phosphorelay signal transduction system;BP:regulation of transcription, DNA-templated;MF:sequence-specific DNA binding;MF:transcription factor binding;MF:transferase activity;MF:metal ion binding;MF:ATP binding;	K13599	ntrX	map02020	Two-component system
DK62_RS01510	trkA	Trk system potassium transporter TrkA	95.75	91.97	62.57	55.03	78.24	78.08	83.04	71.95	93.86	58.8	78.16	77.5	GO:0005886;GO:0015079	CC:plasma membrane;MF:potassium ion transmembrane transporter activity;	K03499	trkA	------	------
DK62_RS01515	DK62_RS01515	hypothetical protein	267.13	244.42	336.63	284.06	227.23	273.32	237.9	225.29	255.78	310.35	250.28	231.6	------	------	------	------	------	------
DK62_RS01520	hfq	RNA chaperone Hfq	335.04	357.29	221.67	202.61	389.11	306.28	452.7	389.66	346.17	212.14	347.7	421.18	GO:0006355;GO:0009405;GO:0016021;GO:0003723	BP:regulation of transcription, DNA-templated;BP:pathogenesis;CC:integral component of membrane;MF:RNA binding;	K03666	hfq	map03018;map02024;map05111	RNA degradation;Quorum sensing;Biofilm formation - Vibrio cholerae
DK62_RS01525	hflX	GTPase HflX	52.42	55.24	23.84	25.5	51.95	44.58	48.93	51.3	53.83	24.67	48.27	50.12	------	------	K03665	hflX	------	------
DK62_RS01530	DK62_RS01530	ATP-dependent Clp protease proteolytic subunit	552.01	574.69	350.25	366.63	460.86	444.8	518.31	585.21	563.35	358.44	452.83	551.76	GO:0005737;GO:0004176;GO:0004252	CC:cytoplasm;MF:ATP-dependent peptidase activity;MF:serine-type endopeptidase activity;	K01358	clpP	map04212;map04112	Longevity regulating pathway - worm;Cell cycle - Caulobacter
DK62_RS01535	clpX	ATP-dependent Clp protease ATP-binding subunit ClpX	754.01	747.52	510.99	300.69	690.75	791.2	782.44	782.48	750.77	405.84	740.98	782.46	GO:0006457;GO:0051082;GO:0008270;GO:0016887;GO:0046983;GO:0008233;GO:0005524	BP:protein folding;MF:unfolded protein binding;MF:zinc ion binding;MF:ATPase activity;MF:protein dimerization activity;MF:peptidase activity;MF:ATP binding;	K03544	clpX	map04112	Cell cycle - Caulobacter
DK62_RS01540	lon	endopeptidase La	790.56	762.42	1015.11	646.36	1072.24	968.72	984.51	1087.65	776.49	830.74	1020.48	1036.08	GO:0034605;GO:0006515;GO:0005737;GO:0004176;GO:0043565;GO:0004252;GO:0005524;GO:0016491	BP:cellular response to heat;BP:misfolded or incompletely synthesized protein catabolic process;CC:cytoplasm;MF:ATP-dependent peptidase activity;MF:sequence-specific DNA binding;MF:serine-type endopeptidase activity;MF:ATP binding;MF:oxidoreductase activity;	K01338	lon	map04112	Cell cycle - Caulobacter
DK62_RS01545	DK62_RS01545	HU family DNA-binding protein	4754.22	5944.72	5240.23	5575.06	3423	4798.23	6483.19	5856.58	5349.47	5407.65	4110.62	6169.89	GO:0003677	MF:DNA binding;	K03530	hupB	------	------
DK62_RS01550	uvrA	excinuclease ABC subunit UvrA	111.53	99.36	160.14	238.43	81.3	88.77	75.87	80.1	105.45	199.29	85.04	77.99	GO:0006289;GO:0009432;GO:0005737;GO:0009380;GO:0042626;GO:0009381;GO:0008270;GO:0003677;GO:0005524	BP:nucleotide-excision repair;BP:SOS response;CC:cytoplasm;CC:excinuclease repair complex;MF:ATPase activity, coupled to transmembrane movement of substances;MF:excinuclease ABC activity;MF:zinc ion binding;MF:DNA binding;MF:ATP binding;	K03701	uvrA	map03420	Nucleotide excision repair
DK62_RS01555	ssb	single-stranded DNA-binding protein	978.95	859.23	1713.85	1030.4	2019.47	1798.46	1162.76	1001.57	919.09	1372.13	1908.97	1082.17	GO:0006310;GO:0006260;GO:0006281;GO:0003697	BP:DNA recombination;BP:DNA replication;BP:DNA repair;MF:single-stranded DNA binding;	K03111	ssb	map03430;map03440;map03030	Mismatch repair;Homologous recombination;DNA replication
DK62_RS01560	phnF	phosphonate metabolism transcriptional regulator PhnF	286.42	266.57	145.98	89.31	167.86	166.53	147.58	142.16	276.5	117.65	167.2	144.87	GO:0003700;GO:0003677	MF:transcription factor activity, sequence-specific DNA binding;MF:DNA binding;	K02043	phnF	------	------
DK62_RS01565	phnN	phosphonate metabolism protein/1%2C5-bisphosphokinase (PRPP-forming) PhnN	28.85	28.61	18.69	10.48	23.67	26.55	27.08	28.64	28.73	14.59	25.11	27.86	GO:0019634;GO:0006015;GO:0033863;GO:0005524	BP:organic phosphonate metabolic process;BP:5-phosphoribose 1-diphosphate biosynthetic process;MF:ribose 1,5-bisphosphate phosphokinase activity;MF:ATP binding;	K05774	phnN	map00030	Pentose phosphate pathway
DK62_RS01570	DK62_RS01570	MarC family protein	128.15	114.94	150.46	109.16	70.08	73.94	71.26	64.66	121.55	129.81	72.01	67.96	GO:0016021;GO:0005886	CC:integral component of membrane;CC:plasma membrane;	K05595	marC	------	------
DK62_RS01575	gyrA	DNA gyrase subunit A	342.09	370.98	225.09	211.28	213.6	233.97	242.26	228.67	356.54	218.19	223.79	235.47	GO:0006265;GO:0006261;GO:0005737;GO:0005694;GO:0016787;GO:0003677;GO:0003918;GO:0005524	BP:DNA topological change;BP:DNA-dependent DNA replication;CC:cytoplasm;CC:chromosome;MF:hydrolase activity;MF:DNA binding;MF:DNA topoisomerase type I;MF:ATP binding;	K02469	gyrA	------	------
DK62_RS01585	coaD	pantetheine-phosphate adenylyltransferase	135.08	147.94	59.07	56.76	67.71	100.28	122.11	135.21	141.51	57.92	84	128.66	GO:0015937;GO:0005737;GO:0004595;GO:0005524	BP:coenzyme A biosynthetic process;CC:cytoplasm;MF:pantetheine-phosphate adenylyltransferase activity;MF:ATP binding;	K00954	coaD	map00770	Pantothenate and CoA biosynthesis
DK62_RS01590	DK62_RS01590	peptidylprolyl isomerase	628.85	552.54	359.69	327.53	473.3	448.48	585.45	638.96	590.7	343.61	460.89	612.21	GO:0006457;GO:0042597;GO:0003755;GO:0016853	BP:protein folding;CC:periplasmic space;MF:peptidyl-prolyl cis-trans isomerase activity;MF:isomerase activity;	K01802	------	------	------
DK62_RS01595	DK62_RS01595	peptidylprolyl isomerase	549.87	544.23	408.01	440.4	526.35	498.37	623.82	624.91	547.05	424.21	512.36	624.37	GO:0006457;GO:0016853;GO:0003755	BP:protein folding;MF:isomerase activity;MF:peptidyl-prolyl cis-trans isomerase activity;	------	------	------	------
DK62_RS01600	queA	tRNA preQ1(34) S-adenosylmethionine ribosyltransferase-isomerase QueA	71.73	78.76	33.2	32.72	69.67	56.56	70.5	81.86	75.25	32.96	63.12	76.18	GO:0008616;GO:0005737;GO:0016740;GO:0016853;GO:0016757	BP:queuosine biosynthetic process;CC:cytoplasm;MF:transferase activity;MF:isomerase activity;MF:transferase activity, transferring glycosyl groups;	K07568	queA	------	------
DK62_RS01605	tgt	tRNA guanosine(34) transglycosylase Tgt	73.63	73.79	28.16	31.26	45.36	48.43	54.46	59.41	73.71	29.71	46.9	56.94	GO:0008616;GO:0101030;GO:0016491;GO:0008479	BP:queuosine biosynthetic process;BP:tRNA-guanine transglycosylation;MF:oxidoreductase activity;MF:queuine tRNA-ribosyltransferase activity;	K00773	tgt	------	------
DK62_RS01610	DK62_RS01610	TetR/AcrR family transcriptional regulator	34.4	37.37	27.89	24.15	27.41	36.38	39.74	36.11	35.89	26.02	31.9	37.93	GO:0003677	MF:DNA binding;	------	------	------	------
DK62_RS01615	DK62_RS01615	efflux RND transporter periplasmic adaptor subunit	98.5	98.49	70.54	58.7	88.63	74.01	72.13	78.31	98.5	64.62	81.32	75.22	GO:0016020;GO:0016021;GO:0022857	CC:membrane;CC:integral component of membrane;MF:transmembrane transporter activity;	K03585	acrA	map01501;map01503	Cationic antimicrobial peptide (CAMP) resistance
DK62_RS01620	DK62_RS01620	efflux RND transporter permease subunit	70.14	66.54	44.82	46.13	45.02	51.43	58.03	53.41	68.34	45.48	48.23	55.72	GO:0016021;GO:0022857	CC:integral component of membrane;MF:transmembrane transporter activity;	K18138	acrB	map01501;map01503	Cationic antimicrobial peptide (CAMP) resistance
DK62_RS01625	DK62_RS01625	LLM class flavin-dependent oxidoreductase	20.05	19.83	10.46	13	20.01	20.29	25.71	27.34	19.94	11.73	20.15	26.53	GO:0016705;GO:0047646	MF:oxidoreductase activity, acting on paired donors, with incorporation or reduction of molecular oxygen;MF:alkanal monooxygenas;	------	------	------	------
DK62_RS01635	DK62_RS01635	acyl-CoA dehydrogenase	300.27	329.41	224.44	211.12	290.29	245.47	269.38	265.07	314.84	217.78	267.88	267.23	GO:0003995;GO:0050660;GO:0004361	MF:acyl-CoA dehydrogenase activity;MF:flavin adenine dinucleotide binding;MF:glutaryl-CoA dehydrogenase activity;	K00252	gcdH	map00362;map00310;map00380;map00071	Benzoate degradation;Lysine degradation;Tryptophan metabolism;Fatty acid degradation
DK62_RS01640	DK62_RS01640	CoA transferase	48.43	51.25	35.36	25.75	52.58	51.86	49	57.98	49.84	30.56	52.22	53.49	GO:0008410	MF:CoA-transferase activity;	------	------	------	------
DK62_RS01650	DK62_RS01650	Bro-N domain-containing protein	1.62	2.08	2.08	1.95	2.03	0.45	0.89	1.2	1.85	2.02	1.24	1.05	------	------	------	------	------	------
DK62_RS01660	DK62_RS01660	recombinase family protein	70.88	76.22	63.33	66.76	42.09	33.24	47.09	51	73.55	65.05	37.67	49.05	GO:0015074;GO:0000150;GO:0003677	BP:DNA integration;MF:recombinase activity;MF:DNA binding;	------	------	------	------
DK62_RS01665	DK62_RS01665	hypothetical protein	51.4	42	47.55	33.28	47.45	61.74	48.42	52.57	46.7	40.42	54.6	50.5	------	------	------	------	------	------
DK62_RS01670	DK62_RS01670	hypothetical protein	20.72	21.9	12.5	14.72	29.44	22.77	23.68	25.47	21.31	13.61	26.11	24.58	------	------	------	------	------	------
DK62_RS01675	DK62_RS01675	tyrosine-type recombinase/integrase	10.97	8.85	6.24	7.63	9.25	7.52	9.85	11.03	9.91	6.94	8.39	10.44	GO:0006310;GO:0015074;GO:0003677	BP:DNA recombination;BP:DNA integration;MF:DNA binding;	------	------	------	------
DK62_RS01690	DK62_RS01690	patatin family protein	78.26	92.35	36.61	21.22	71.04	77.79	81.2	90.78	85.31	28.92	74.42	85.99	GO:0006629	BP:lipid metabolic process;	K07001	------	------	------
DK62_RS01695	hisI	phosphoribosyl-AMP cyclohydrolase	132.28	126.52	62.78	38.12	139.26	139.09	122.33	127.93	129.4	50.45	139.18	125.13	GO:0000105;GO:0005737;GO:0000287;GO:0004635;GO:0008270	BP:histidine biosynthetic process;CC:cytoplasm;MF:magnesium ion binding;MF:phosphoribosyl-AMP cyclohydrolase activity;MF:zinc ion binding;	K01496	hisI	map00340	Histidine metabolism
DK62_RS01700	folE	GTP cyclohydrolase I FolE	473.63	435.76	318.52	327.54	688.92	752.05	668.82	776.57	454.7	323.03	720.49	722.7	GO:0006730;GO:0035998;GO:0046654;GO:0003934;GO:0008270;GO:0005525	BP:one-carbon metabolic process;BP:7,8-dihydroneopterin 3'-triphosphate biosynthetic process;BP:tetrahydrofolate biosynthetic process;MF:GTP cyclohydrolase I activity;MF:zinc ion binding;MF:GTP binding;	K01495	folE	map00790	Folate biosynthesis
DK62_RS01705	DK62_RS01705	iron-sulfur cluster assembly scaffold protein	339.64	339.23	185.06	138.11	587.88	468.66	422.49	448.58	339.44	161.59	528.27	435.54	GO:0016226;GO:0005506;GO:0051536	BP:iron-sulfur cluster assembly;MF:iron ion binding;MF:iron-sulfur cluster binding;	------	------	------	------
DK62_RS01710	yidD	membrane protein insertion efficiency factor YidD	35.75	43.94	12.91	9.05	45.82	67.83	58.55	58.1	39.85	10.98	56.83	58.33	GO:0005886	CC:plasma membrane;	K08998	------	------	------
DK62_RS01725	thrS	threonine--tRNA ligase	113.03	118.89	58.43	92.04	167.28	147.23	152.63	164.93	115.96	75.24	157.26	158.78	GO:0006435;GO:0005737;GO:0000049;GO:0004829;GO:0046872;GO:0005524	BP:threonyl-tRNA aminoacylation;CC:cytoplasm;MF:tRNA binding;MF:threonine-tRNA ligase activity;MF:metal ion binding;MF:ATP binding;	K01868	thrS	map00970	Aminoacyl-tRNA biosynthesis
DK62_RS01730	DK62_RS01730	hypothetical protein	222.21	197.74	140.5	116.14	133.55	147.68	175.26	161.03	209.98	128.32	140.62	168.15	------	------	------	------	------	------
DK62_RS01735	DK62_RS01735	nitroreductase	123.85	150.1	59.28	50.45	66.52	98.6	104.73	111.42	136.98	54.87	82.56	108.08	GO:0016491	MF:oxidoreductase activity;	------	------	------	------
DK62_RS01740	DK62_RS01740	flavin reductase family protein	101.8	108.75	47.57	43.16	75.74	76.46	91.93	103.2	105.28	45.37	76.1	97.57	GO:0004497;GO:0010181	MF:monooxygenase activity;MF:FMN binding;	------	------	------	------
DK62_RS01745	mazG	nucleoside triphosphate pyrophosphohydrolase	74.52	74.48	55.13	59.37	76.46	80.93	76.61	79.11	74.5	57.25	78.7	77.86	GO:0016787;GO:0036218;GO:0035529	MF:hydrolase activity;MF:dTTP diphosphatase activity;MF:NADH pyrophosphatase activity;	K04765	mazG	map00240;map00770;map00230;map00760	Pyrimidine metabolism;Pantothenate and CoA biosynthesis;Purine metabolism;Nicotinate and nicotinamide metabolism
DK62_RS01750	galE	UDP-glucose 4-epimerase GalE	62.13	58.3	30.4	36.62	55.32	55.38	68.03	70.51	60.22	33.51	55.35	69.27	GO:0006012;GO:0003978	BP:galactose metabolic process;MF:UDP-glucose 4-epimerase activity;	K01784	galE	map00520;map00541;map00052	Amino sugar and nucleotide sugar metabolism;O-Antigen nucleotide sugar biosynthesis;Galactose metabolism
DK62_RS01755	DK62_RS01755	bile acid:sodium symporter	42.2	45.93	22.11	20.74	24.31	31.62	39.24	36.14	44.07	21.43	27.97	37.69	GO:0016021	CC:integral component of membrane;	K14347	------	------	------
DK62_RS01760	DK62_RS01760	class I SAM-dependent methyltransferase	43.64	52.13	25.95	23.92	67.14	55.5	61.96	66.49	47.89	24.94	61.32	64.23	GO:0032259;GO:0008168;GO:0008689	BP:methylation;MF:methyltransferase activity;MF:3-demethylubiquinone-9 3-O-methyltransferase activity;	------	------	------	------
DK62_RS01770	DK62_RS01770	zinc-dependent alcohol dehydrogenase family protein	60.87	42.75	23.58	6.39	596.51	726.67	505.88	206.14	51.81	14.99	661.59	356.01	GO:0004714;GO:0008270;GO:0016491	MF:transmembrane receptor protein tyrosine kinase activity;MF:zinc ion binding;MF:oxidoreductase activity;	K13953	adhP	map00071;map00980;map00626;map00625;map00620;map00010;map00830;map00350;map00982	Fatty acid degradation;Metabolism of xenobiotics by cytochrome P450;Naphthalene degradation;Chloroalkane and chloroalkene degradation;Pyruvate metabolism;Glycolysis / Gluconeogenesis;Retinol metabolism;Tyrosine metabolism;Drug metabolism - cytochrome P450
DK62_RS01775	DK62_RS01775	HlyD family secretion protein	27.67	28.94	12.15	10.42	23.91	25.11	29.16	29.4	28.31	11.29	24.51	29.28	GO:0016021	CC:integral component of membrane;	K03543	emrA	------	------
DK62_RS01780	DK62_RS01780	DHA2 family efflux MFS transporter permease subunit	13.36	11.03	5.09	3.2	10.79	10.35	8.76	8.99	12.2	4.15	10.57	8.88	GO:0016021;GO:0022857	CC:integral component of membrane;MF:transmembrane transporter activity;	K03446	emrB	------	------
DK62_RS01785	DK62_RS01785	acetyl-CoA hydrolase/transferase family protein	207.24	180.41	147.1	85.28	1402.11	1429.1	1163.43	658.2	193.83	116.19	1415.61	910.82	GO:0006084;GO:0019679;GO:0006083;GO:0003986;GO:0008775	BP:acetyl-CoA metabolic process;BP:propionate metabolic process, methylcitrate cycle;BP:acetate metabolic process;MF:acetyl-CoA hydrolase activity;MF:acetate CoA-transferase activity;	K18118	aarC	map00020;map00620;map00650	Citrate cycle (TCA cycle);Pyruvate metabolism;Butanoate metabolism
DK62_RS01790	DK62_RS01790	GGDEF domain-containing protein	40.81	34.39	18.41	11.22	33.92	30.75	32.38	22.16	37.6	14.82	32.34	27.27	GO:0016021	CC:integral component of membrane;	------	------	------	------
DK62_RS01795	DK62_RS01795	GNAT family N-acetyltransferase	407.62	420.97	306.15	179.35	169.08	195.06	217.7	208.05	414.3	242.75	182.07	212.88	GO:0008080	MF:N-acetyltransferase activity;	------	------	------	------
DK62_RS01800	sseA	3-mercaptopyruvate sulfurtransferase	851.44	822.29	929.95	556.11	621.7	540.93	559.79	541.91	836.87	743.03	581.32	550.85	GO:0016784;GO:0004792	MF:3-mercaptopyruvate sulfurtransferase activity;MF:thiosulfate sulfurtransferase activity;	K01011	sseA	map00270;map04122;map00920	Cysteine and methionine metabolism;Sulfur relay system;Sulfur metabolism
DK62_RS01805	DK62_RS01805	alanyl-tRNA editing protein	140.4	138.68	77.1	80.94	134.71	104.27	132.3	148.64	139.54	79.02	119.49	140.47	GO:0006419;GO:0016787;GO:0004813;GO:0000049;GO:0046872;GO:0005524	BP:alanyl-tRNA aminoacylation;MF:hydrolase activity;MF:alanine-tRNA ligase activity;MF:tRNA binding;MF:metal ion binding;MF:ATP binding;	K07050	------	------	------
DK62_RS01810	DK62_RS01810	cysteine synthase A	260.11	265.19	107.61	154.8	286.52	256.1	332.29	420.23	262.65	131.21	271.31	376.26	GO:0006535;GO:0004124	BP:cysteine biosynthetic process from serine;MF:cysteine synthase activity;	K01738	cysK	map00270;map00920	Cysteine and methionine metabolism;Sulfur metabolism
DK62_RS01815	DK62_RS01815	DEAD/DEAH box helicase	226.21	237.67	59.92	68.65	235.82	231.36	159.68	198.24	231.94	64.29	233.59	178.96	GO:0016787;GO:0003676;GO:0005524;GO:0004386	MF:hydrolase activity;MF:nucleic acid binding;MF:ATP binding;MF:helicase activity;	K11927	rhlE	map03018	RNA degradation
DK62_RS01830	wrbA	NAD(P)H:quinone oxidoreductase type IV	12.41	14.42	10.25	5.5	6.11	5.25	8.99	9.05	13.42	7.88	5.68	9.02	GO:0050661;GO:0050660;GO:0051287;GO:0008753;GO:0016740;GO:0050136;GO:0010181	MF:NADP binding;MF:flavin adenine dinucleotide binding;MF:NAD binding;MF:NADPH dehydrogenas;MF:transferase activity;MF:NADH dehydrogenas;MF:FMN binding;	K03809	wrbA	map00130	Ubiquinone and other terpenoid-quinone biosynthesis
DK62_RS01835	DK62_RS01835	competence/damage-inducible protein A	156.75	147.39	109.04	102.88	82.17	93.32	125.15	132.3	152.07	105.96	87.75	128.73	------	------	------	------	------	------
DK62_RS01840	DK62_RS01840	universal stress protein	770.71	738.46	526.88	253.05	526.77	487.21	569.57	510.46	754.59	389.97	506.99	540.02	------	------	------	------	------	------
DK62_RS01845	gpt	xanthine phosphoribosyltransferase	62.94	79.23	26.48	22.19	38.77	56.87	42.69	45.51	71.09	24.34	47.82	44.1	GO:0032263;GO:0032265;GO:0005886;GO:0004422;GO:0052657;GO:0000287;GO:0000310	BP:GMP salvage;BP:XMP salvage;CC:plasma membrane;MF:hypoxanthine phosphoribosyltransferase activity;MF:guanine phosphoribosyltransferase activity;MF:magnesium ion binding;MF:xanthine phosphoribosyltransferase activity;	K00769	gpt	map00230	Purine metabolism
DK62_RS01850	DK62_RS01850	NUDIX hydrolase	304.58	268.08	147.75	83.36	109.68	159.2	139.91	128.74	286.33	115.56	134.44	134.33	GO:0016787;GO:0004081	MF:hydrolase activity;MF:bi;	------	------	------	------
DK62_RS01855	DK62_RS01855	vitamin B12-dependent ribonucleotide reductase	325.95	267.52	952.85	764.75	458.26	449.95	361.93	266.24	296.74	858.8	454.11	314.09	GO:0006260;GO:0071897;GO:0031419;GO:0050897;GO:0000166;GO:0004748	BP:DNA replication;BP:DNA biosynthetic process;MF:cobalamin binding;MF:cobalt ion binding;MF:nucleotide binding;MF:ribonucleoside-diphosphate reductase activity, thioredoxin disulfide as acceptor;	K00525	nrdA	map00240;map00230	Pyrimidine metabolism;Purine metabolism
DK62_RS01860	DK62_RS01860	mechanosensitive ion channel family protein	94.14	97.68	73.75	64.16	61.21	74.76	91.07	90.24	95.91	68.96	67.99	90.66	GO:0071470;GO:0016021;GO:0008381	BP:cellular response to osmotic stress;CC:integral component of membrane;MF:mechanically-gated ion channel activity;	K16053	ybdG	------	------
DK62_RS01865	DK62_RS01865	serine hydrolase	67.15	66.08	27.34	18.59	80.1	64.12	78.95	86.17	66.62	22.97	72.11	82.56	GO:0008233	MF:peptidase activity;	------	------	------	------
DK62_RS01870	DK62_RS01870	NAD(P)/FAD-dependent oxidoreductase	48.06	50.58	16.39	14.72	36.46	39.44	43.79	44.98	49.32	15.56	37.95	44.39	------	------	------	------	------	------
DK62_RS01875	DK62_RS01875	PAS domain-containing hybrid sensor histidine kinase/response regulator	115.22	126.04	71.07	71.54	83.24	87.71	106.73	102.76	120.63	71.31	85.48	104.75	GO:0018106;GO:0000160;GO:0016021;GO:0005886;GO:0000155;GO:0004673	BP:peptidyl-histidine phosphorylation;BP:phosphorelay signal transduction system;CC:integral component of membrane;CC:plasma membrane;MF:phosphorelay sensor kinase activity;MF:protein histidine kinase activity;	K13587	cckA	map04112;map02020	Cell cycle - Caulobacter;Two-component system
DK62_RS01880	DK62_RS01880	flagellar biosynthetic protein FliO	543.58	487.88	224.28	169.49	420.43	402.91	424.62	452.37	515.73	196.89	411.67	438.5	GO:0044781;GO:0016021;GO:0044165;GO:0005886	BP:bacterial-type flagellum organization;CC:integral component of membrane;CC:host cell endoplasmic reticulum;CC:plasma membrane;	------	------	------	------
DK62_RS01885	dksA	RNA polymerase-binding protein DksA	1309.09	1270.25	1574.41	1219.13	1561.5	1768.29	1794.91	1762.11	1289.67	1396.77	1664.9	1778.51	GO:0010468;GO:0005737;GO:0008270	BP:regulation of gene expression;CC:cytoplasm;MF:zinc ion binding;	K06204	dksA	map02026	Biofilm formation - Escherichia coli
DK62_RS01890	DK62_RS01890	histidine phosphatase family protein	94.63	84.7	60.42	45.93	90.75	75.81	75.01	77.62	89.67	53.18	83.28	76.32	GO:0016787	MF:hydrolase activity;	K08296	sixA	------	------
DK62_RS01895	DK62_RS01895	YcjX family protein	63.31	69.3	46.08	37.66	54.4	61.56	68.39	69.66	66.31	41.87	57.98	69.03	------	------	K06918	------	------	------
DK62_RS01900	DK62_RS01900	TIGR01620 family protein	106.03	106.2	41.36	18.64	90.86	71.78	82.8	100.81	106.12	30	81.32	91.81	GO:0016021;GO:0005886	CC:integral component of membrane;CC:plasma membrane;	K08990	ycjF	------	------
DK62_RS01905	DK62_RS01905	hypothetical protein	298.38	330.91	248.94	152.87	241.89	304.74	279.83	292.09	314.65	200.91	273.32	285.96	------	------	------	------	------	------
DK62_RS01910	folK	2-amino-4-hydroxy-6-hydroxymethyldihydropteridine diphosphokinase	20.87	22.33	9.15	7.73	36.44	28.75	28.28	30.41	21.6	8.44	32.6	29.35	GO:0046654;GO:0046656;GO:0016853;GO:0016301;GO:0003848;GO:0005524	BP:tetrahydrofolate biosynthetic process;BP:folic acid biosynthetic process;MF:isomerase activity;MF:kinase activity;MF:2-amino-4-hydroxy-6-hydroxymethyldihydropteridine diphosphokinase activity;MF:ATP binding;	K00950	folK	map00790	Folate biosynthesis
DK62_RS01915	folB	dihydroneopterin aldolase	64.23	55.45	34.41	43.71	67	76.71	86.04	91.94	59.84	39.06	71.86	88.99	GO:0046654;GO:0046656;GO:0004150;GO:0016787	BP:tetrahydrofolate biosynthetic process;BP:folic acid biosynthetic process;MF:dihydroneopterin aldolase activity;MF:hydrolase activity;	K01633	folB	map00790	Folate biosynthesis
DK62_RS01920	folP	dihydropteroate synthase	37.54	34.54	14.5	15.42	33.7	35.84	40.15	46.53	36.04	14.96	34.77	43.34	GO:0046654;GO:0046656;GO:0046872;GO:0016746;GO:0004156	BP:tetrahydrofolate biosynthetic process;BP:folic acid biosynthetic process;MF:metal ion binding;MF:transferase activity, transferring acyl groups;MF:dihydropteroate synthase activity;	K00796	folP	map00790	Folate biosynthesis
DK62_RS01925	DK62_RS01925	DUF922 domain-containing Zn-dependent protease	153.84	153.49	94.83	60.04	69.52	107.7	113.69	120.12	153.67	77.44	88.61	116.91	------	------	------	------	------	------
DK62_RS01930	DK62_RS01930	NAD(P)/FAD-dependent oxidoreductase	15.26	13.72	4.75	5.58	21.25	21.16	24.62	23.17	14.49	5.17	21.21	23.9	GO:0016021	CC:integral component of membrane;	------	------	------	------
DK62_RS01935	DK62_RS01935	thioredoxin reductase	46.8	57.94	19.33	22.49	56.55	102.07	93.36	135.9	52.37	20.91	79.31	114.63	GO:0016021	CC:integral component of membrane;	------	------	------	------
DK62_RS01940	DK62_RS01940	(2Fe-2S)-binding protein	352.88	422.82	310.46	483.48	697.11	1091.42	1331.14	1574.46	387.85	396.97	894.27	1452.8	GO:0051537;GO:0009055	MF:2 iron, 2 sulfur cluster binding;MF:electron carrier activity;	K04755	fdx	------	------
DK62_RS01945	DK62_RS01945	kinesin	888.61	866.86	382.35	277.13	613.29	601.95	700.57	749.19	877.74	329.74	607.62	724.88	------	------	------	------	------	------
DK62_RS01950	DK62_RS01950	lipoprotein	177.76	201.5	93.72	57.14	116.41	123.75	141.23	140.51	189.63	75.43	120.08	140.87	GO:0016020	CC:membrane;	K18480	linN	------	------
DK62_RS01955	DK62_RS01955	MCE family protein	250.77	274.96	109.71	87	192.25	185.96	180.82	190.43	262.87	98.36	189.11	185.63	GO:0016021	CC:integral component of membrane;	K02067	mlaD	map02010	ABC transporters
DK62_RS01960	DK62_RS01960	ABC transporter ATP-binding protein	304.67	302.65	195.32	152.06	179.95	220.47	252.24	234.02	303.66	173.69	200.21	243.13	GO:0042626;GO:0005524	MF:ATPase activity, coupled to transmembrane movement of substances;MF:ATP binding;	K02065	mlaF	map02010	ABC transporters
DK62_RS01965	DK62_RS01965	ABC transporter permease	153.36	157.6	47.94	48.85	69.83	92.18	109.52	108.04	155.48	48.4	81.01	108.78	GO:0043190	CC:ATP-binding cassett;	K02066	mlaE	map02010	ABC transporters
DK62_RS01970	DK62_RS01970	dipeptide epimerase	68.02	76.94	37.18	51.63	34.15	37.05	38.81	42.68	72.48	44.41	35.6	40.75	GO:0046872;GO:0016855	MF:metal ion binding;MF:racemase and epimerase activity, acting on amino acids and derivatives;	K19802	ycjG	------	------
DK62_RS01975	DK62_RS01975	NADP-dependent malic enzyme	186.29	191.23	88.06	132.93	61.13	66.47	67.98	74.12	188.76	110.5	63.8	71.05	GO:0006108;GO:0004473;GO:0051287;GO:0004471;GO:0008948;GO:0016746;GO:0046872	BP:malate metabolic process;MF:malate dehydrogenas;MF:NAD binding;MF:malate dehydrogenas;MF:oxaloacetate decarboxylase activity;MF:transferase activity, transferring acyl groups;MF:metal ion binding;	K00029	maeB	map00620;map03320;map00710	Pyruvate metabolism;PPAR signaling pathway;Carbon fixation in photosynthetic organisms
DK62_RS01980	DK62_RS01980	hypothetical protein	19.51	15.91	4.39	4.01	7.1	6.71	6.05	5.94	17.71	4.2	6.91	6	------	------	------	------	------	------
DK62_RS01985	gltX	glutamate--tRNA ligase	104.58	121.31	38.13	44.28	86.85	94	113.86	106.52	112.95	41.21	90.43	110.19	GO:0006424;GO:0005737;GO:0016787;GO:0000049;GO:0004818;GO:0008270;GO:0005524	BP:glutamyl-tRNA aminoacylation;CC:cytoplasm;MF:hydrolase activity;MF:tRNA binding;MF:glutamate-tRNA ligase activity;MF:zinc ion binding;MF:ATP binding;	K01885	gltX	map00860;map00970	Porphyrin and chlorophyll metabolism;Aminoacyl-tRNA biosynthesis
DK62_RS01990	DK62_RS01990	NAD+ synthase	63.22	70.32	28.68	34.63	45.9	51.76	60.22	62.06	66.77	31.66	48.83	61.14	GO:0009435;GO:0005737;GO:0004359;GO:0008795;GO:0003952;GO:0005524;GO:0016491	BP:NAD biosynthetic process;CC:cytoplasm;MF:glutaminase activity;MF:NAD+ synthase activity;MF:NAD+ synthas;MF:ATP binding;MF:oxidoreductase activity;	K01916	nadE	map00760	Nicotinate and nicotinamide metabolism
DK62_RS01995	DK62_RS01995	diacylglycerol kinase	29.01	31.81	18.48	17.19	12.76	17.65	25.41	21.34	30.41	17.84	15.21	23.38	GO:0006654;GO:0016021;GO:0005886;GO:0046872;GO:0004143;GO:0005524	BP:phosphatidic acid biosynthetic process;CC:integral component of membrane;CC:plasma membrane;MF:metal ion binding;MF:diacylglycerol kinase activity;MF:ATP binding;	K00901	dgkA	map00564;map05231;map00561;map04361;map04072;map04070	Glycerophospholipid metabolism;Choline metabolism in cancer;Glycerolipid metabolism;Axon regeneration;Phospholipase D signaling pathway;Phosphatidylinositol signaling system
DK62_RS02000	DK62_RS02000	3-deoxy-7-phosphoheptulonate synthase class II	491.28	477.28	190.98	139.16	489.78	535.53	580.03	661.83	484.28	165.07	512.66	620.93	GO:0009073;GO:0003849;GO:0004812;GO:0016746	BP:aromatic amino acid family biosynthetic process;MF:3-deoxy-7-phosphoheptulonate synthase activity;MF:aminoacyl-tRNA ligase activity;MF:transferase activity, transferring acyl groups;	K01626	aroF	map02024;map00400	Quorum sensing;Phenylalanine, tyrosine and tryptophan biosynthesis
DK62_RS02005	gor	glutathione-disulfide reductase	103.86	98.43	48.96	46.43	92.38	82.3	88.49	91.81	101.15	47.7	87.34	90.15	GO:0006749;GO:0045454;GO:0032259;GO:0050661;GO:0050660;GO:0004362;GO:0008168	BP:glutathione metabolic process;BP:cell redox homeostasis;BP:methylation;MF:NADP binding;MF:flavin adenine dinucleotide binding;MF:glutathione-disulfide reductase activity;MF:methyltransferase activity;	K00383	gor	map04918;map00480;map05415	Thyroid hormone synthesis;Glutathione metabolism;Diabetic cardiomyopathy
DK62_RS02010	DK62_RS02010	DUF2059 domain-containing protein	557.03	608.29	386.63	441.57	399.85	504.7	652.52	681.97	582.66	414.1	452.28	667.25	------	------	K09924	------	------	------
DK62_RS02015	rpiA	ribose-5-phosphate isomerase RpiA	156.09	161.22	92.13	107.24	198.31	166.2	176.85	180.01	158.66	99.69	182.26	178.43	GO:0009052;GO:0016787;GO:0004751	BP:pentose-phosphate shunt, non-oxidative branch;MF:hydrolase activity;MF:ribose-5-phosphate isomerase activity;	K01807	rpiA	map00030;map00710	Pentose phosphate pathway;Carbon fixation in photosynthetic organisms
DK62_RS02020	DK62_RS02020	phosphoglycolate phosphatase	147.33	156.88	62.97	61.15	103.82	114.23	131.61	141.91	152.11	62.06	109.03	136.76	GO:0046295;GO:0005975;GO:0016874;GO:0046872;GO:0008967	BP:glycolate biosynthetic process;BP:carbohydrate metabolic process;MF:ligase activity;MF:metal ion binding;MF:phosphoglycolate phosphatase activity;	K01091	gph	map00630	Glyoxylate and dicarboxylate metabolism
DK62_RS02025	DK62_RS02025	hypothetical protein	62.34	76.36	21.66	15.89	49.81	33.64	53.76	39.94	69.35	18.78	41.73	46.85	------	------	------	------	------	------
DK62_RS02030	DK62_RS02030	bifunctional ADP-dependent NAD(P)H-hydrate dehydratase/NAD(P)H-hydrate epimerase	27.39	31.27	10.91	11.18	21.16	26.67	33.47	37.28	29.33	11.05	23.92	35.38	GO:0046496;GO:0016301;GO:0052856;GO:0052857;GO:0052855;GO:0046872;GO:0005524	BP:nicotinamide nucleotide metabolic process;MF:kinase activity;MF:NADHX epimerase activity;MF:NADPHX epimerase activity;MF:ADP-dependent NA;MF:metal ion binding;MF:ATP binding;	K23997	nnr	------	------
DK62_RS02035	DK62_RS02035	P-II family nitrogen regulator	550.08	535.85	369.65	530.21	741.58	735.65	483.55	479.32	542.97	449.93	738.62	481.44	GO:0006808;GO:0030234	BP:regulation of nitrogen utilization;MF:enzyme regulator activity;	K04751	glnB	map02020	Two-component system
DK62_RS02040	glnA	type I glutamate--ammonia ligase	520.15	505.23	274.51	348.41	908.74	581.72	399.17	414.76	512.69	311.46	745.23	406.97	GO:0009399;GO:0006542;GO:0005737;GO:0004356;GO:0016757;GO:0005524	BP:nitrogen fixation;BP:glutamine biosynthetic process;CC:cytoplasm;MF:glutamate-ammonia ligase activity;MF:transferase activity, transferring glycosyl groups;MF:ATP binding;	K01915	glnA	map00630;map00220;map00910;map02020;map00250;map04727;map04724;map04217	Glyoxylate and dicarboxylate metabolism;Arginine biosynthesis;Nitrogen metabolism;Two-component system;Alanine, aspartate and glutamate metabolism;GABAergic synapse;Glutamatergic synapse;Necroptosis
DK62_RS02045	DK62_RS02045	ATP12 family chaperone protein	20.66	17.73	9.09	6.97	29.17	20.16	22.99	25.6	19.2	8.03	24.67	24.3	GO:0043461	BP:proton-transporting ATP synthase complex assembly;	------	------	------	------
DK62_RS02050	DK62_RS02050	HAD-IA family hydrolase	20.7	17.09	6.56	8.88	9.93	14.82	15.21	24.25	18.9	7.72	12.38	19.73	GO:0016787;GO:0008967	MF:hydrolase activity;MF:phosphoglycolate phosphatase activity;	K01091	gph	map00630	Glyoxylate and dicarboxylate metabolism
DK62_RS02055	DK62_RS02055	DMT family transporter	3.52	4.16	0.95	0.44	4.29	4.42	3.51	3.88	3.84	0.7	4.36	3.7	GO:0016021	CC:integral component of membrane;	------	------	------	------
DK62_RS02060	DK62_RS02060	RluA family pseudouridine synthase	36.09	42.15	10.93	11.86	26.98	27.93	30.73	36.8	39.12	11.4	27.46	33.77	GO:0001522;GO:0016787;GO:0016829;GO:0003723;GO:0009982	BP:pseudouridine synthesis;MF:hydrolase activity;MF:lyase activity;MF:RNA binding;MF:pseudouridine synthase activity;	K06179	rluC	------	------
DK62_RS02065	DK62_RS02065	glucan ABC transporter ATP-binding protein/ permease	83.06	65.08	44.37	44.28	104.94	103.17	91.61	112.99	74.07	44.33	104.06	102.3	GO:0016021;GO:0005886;GO:0015441;GO:0005524	CC:integral component of membrane;CC:plasma membrane;MF:beta-glucan-transporting ATPase activity;MF:ATP binding;	K24819	ndvA	------	------
DK62_RS02070	DK62_RS02070	MBL fold metallo-hydrolase	64.69	59.31	18.68	35.97	57.3	87.76	91.7	88.24	62	27.33	72.53	89.97	GO:0016787;GO:0046872;GO:0000166	MF:hydrolase activity;MF:metal ion binding;MF:nucleotide binding;	K06167	phnP	map00440	Phosphonate and phosphinate metabolism
DK62_RS02075	DK62_RS02075	TatD family hydrolase	109.98	104.41	45.68	68.17	138.72	171.3	175.58	188.16	107.2	56.93	155.01	181.87	GO:0016888;GO:0004527	MF:endodeoxyribonuclease activity, producing 5'-phosphomonoesters;MF:exonuclease activity;	K03424	tatD	------	------
DK62_RS02080	metG	methionine--tRNA ligase	88.32	92.48	52.18	58.13	137.31	125.75	120.5	130.36	90.4	55.16	131.53	125.43	GO:0006431;GO:0005737;GO:0004825;GO:0016757;GO:0005524	BP:methionyl-tRNA aminoacylation;CC:cytoplasm;MF:methionine-tRNA ligase activity;MF:transferase activity, transferring glycosyl groups;MF:ATP binding;	K01874	metG	map00450;map00970	Selenocompound metabolism;Aminoacyl-tRNA biosynthesis
DK62_RS02085	DK62_RS02085	DNA polymerase III subunit delta'	32.44	32.31	12.46	10.35	36.93	38.61	42.27	41.12	32.38	11.41	37.77	41.7	GO:0006260;GO:0003887;GO:0008408;GO:0043885;GO:0018492	BP:DNA replication;MF:DNA-directed DNA polymerase activity;MF:3'-5' exonuclease activity;MF:carbon-monoxide dehydrogenas;MF:carbon-monoxide dehydrogenas;	K02341	holB	map03430;map03440;map03030	Mismatch repair;Homologous recombination;DNA replication
DK62_RS02090	tmk	dTMP kinase	65.16	67.63	26.59	30.22	54.97	69.82	90.82	89.02	66.4	28.41	62.4	89.92	GO:0006235;GO:0006233;GO:0016787;GO:0004798;GO:0005524	BP:dTTP biosynthetic process;BP:dTDP biosynthetic process;MF:hydrolase activity;MF:thymidylate kinase activity;MF:ATP binding;	K00943	tmk	map00240	Pyrimidine metabolism
DK62_RS02095	DK62_RS02095	D-alanyl-D-alanine carboxypeptidase	45.92	49.52	11	10.54	37.21	37.82	46.9	59.83	47.72	10.77	37.52	53.37	GO:0071555;GO:0008360;GO:0009252;GO:0009002	BP:cell wall organization;BP:regulation of cell shape;BP:peptidoglycan biosynthetic process;MF:serine-type D-Ala-D-Ala carboxypeptidase activity;	K07258	dacC	map00550	Peptidoglycan biosynthesis
DK62_RS02100	DK62_RS02100	septal ring lytic transglycosylase RlpA family protein	203.59	217.4	36.05	36.61	181.82	163.15	212.76	254.61	210.5	36.33	172.49	233.69	GO:0071555;GO:0000270;GO:0016829;GO:0008932	BP:cell wall organization;BP:peptidoglycan metabolic process;MF:lyase activity;MF:lytic endotransglycosylase activity;	K03642	rlpA	------	------
DK62_RS02105	arsC	arsenate reductase (glutaredoxin)	67.92	66.38	38.77	49.96	43.41	43.4	40.04	42.94	67.15	44.37	43.41	41.49	GO:0008794	MF:arsenate reductas;	K00537	arsC	------	------
DK62_RS02110	DK62_RS02110	hypothetical protein	1.84	0.77	0.84	0	0	3.87	1.57	2.82	1.31	0.42	1.94	2.2	GO:0016021	CC:integral component of membrane;	------	------	------	------
DK62_RS02115	DK62_RS02115	glycoside hydrolase family 108 protein	1.23	0.82	0.22	0.12	0.43	0.18	0.73	0.44	1.03	0.17	0.31	0.59	GO:0016021	CC:integral component of membrane;	------	------	------	------
DK62_RS02120	DK62_RS02120	hypothetical protein	250.66	277.61	64.04	40.45	218.22	218.11	205.08	225.55	264.14	52.25	218.17	215.32	------	------	------	------	------	------
DK62_RS02125	DK62_RS02125	glycosyltransferase	166.93	166.07	50.82	67.39	248.95	206.83	225.82	263.74	166.5	59.11	227.89	244.78	GO:0016021;GO:0016757	CC:integral component of membrane;MF:transferase activity, transferring glycosyl groups;	------	------	------	------
DK62_RS02130	DK62_RS02130	hypothetical protein	201.71	219.53	66.73	76.32	354.25	241.39	238.35	295.96	210.62	71.53	297.82	267.16	GO:0016757	MF:transferase activity, transferring glycosyl groups;	------	------	------	------
DK62_RS02135	DK62_RS02135	hypothetical protein	87.64	85.91	27.89	27.7	72.06	63.95	72.29	64.36	86.78	27.8	68.01	68.33	------	------	------	------	------	------
DK62_RS02140	DK62_RS02140	hypothetical protein	2.74	1.69	0.98	0.34	1.26	1.31	1.62	2.3	2.22	0.66	1.29	1.96	------	------	------	------	------	------
DK62_RS02155	DK62_RS02155	BrnT family toxin	47.3	64.52	32.56	40.41	24.2	29.57	38.68	32.6	55.91	36.49	26.89	35.64	------	------	K09803	------	------	------
DK62_RS02160	DK62_RS02160	BrnA antitoxin family protein	28.78	31.97	26.36	24.93	23.28	23.8	23.99	26.55	30.38	25.65	23.54	25.27	------	------	------	------	------	------
DK62_RS02170	DK62_RS02170	YegP family protein	204.02	188.92	194.01	126.52	98.45	120.86	160.73	145.5	196.47	160.27	109.66	153.12	------	------	------	------	------	------
DK62_RS02175	DK62_RS02175	porin family protein	2881.04	3674.9	1025.59	1231.74	1801.01	2434.04	2857.13	3500.71	3277.97	1128.67	2117.53	3178.92	GO:0019867	CC:outer membrane;	K16079	omp31	------	------
DK62_RS02180	DK62_RS02180	hypothetical protein	14.92	17.85	11.57	7.81	13.77	14.11	16.52	11.89	16.39	9.69	13.94	14.21	------	------	------	------	------	------
DK62_RS02185	DK62_RS02185	hypothetical protein	9.06	1.33	4.34	0	7.38	0	2.04	6.06	5.2	2.17	3.69	4.05	------	------	------	------	------	------
DK62_RS02190	DK62_RS02190	hypothetical protein	4.24	3.23	2.36	4.82	5.65	1.8	4.4	9.07	3.74	3.59	3.73	6.74	------	------	------	------	------	------
DK62_RS02195	DK62_RS02195	hypothetical protein	11.36	10.04	4.21	2.88	15.5	8.42	9.9	10.34	10.7	3.55	11.96	10.12	------	------	------	------	------	------
DK62_RS02200	DK62_RS02200	hypothetical protein	94.39	83.55	35.05	21.73	42.8	65.03	49.98	60.58	88.97	28.39	53.92	55.28	------	------	------	------	------	------
DK62_RS02205	DK62_RS02205	hypothetical protein	5.01	16.68	4.22	2.87	39.42	24.53	32.61	26.6	10.85	3.55	31.98	29.61	------	------	------	------	------	------
DK62_RS02210	DK62_RS02210	hypothetical protein	55.12	45.93	10.42	17.63	60.13	60.23	84.97	60.26	50.53	14.03	60.18	72.62	------	------	------	------	------	------
DK62_RS02215	DK62_RS02215	site-specific integrase	92.71	89.27	28.3	21.61	84.58	73.81	76.73	80.76	90.99	24.96	79.2	78.75	GO:0006310;GO:0015074;GO:0003677	BP:DNA recombination;BP:DNA integration;MF:DNA binding;	------	------	------	------
DK62_RS02230	DK62_RS02230	GlsB/YeaQ/YmgE family stress response membrane protein	162.78	167.15	34.75	25.06	110.29	138.74	119.01	151.1	164.97	29.91	124.52	135.06	GO:0016021;GO:0005886	CC:integral component of membrane;CC:plasma membrane;	------	------	------	------
DK62_RS02245	DK62_RS02245	murein L%2CD-transpeptidase	8.48	9.76	2.34	3.76	8.21	7.8	8.11	8.39	9.12	3.05	8.01	8.25	GO:0009252;GO:0016740	BP:peptidoglycan biosynthetic process;MF:transferase activity;	K21470	ycbB	------	------
DK62_RS02250	DK62_RS02250	hypothetical protein	85.28	89.54	55.94	46.12	87.71	133.89	95.1	132.89	87.41	51.03	110.8	114	------	------	------	------	------	------
DK62_RS02255	DK62_RS02255	fumarate hydratase	33.86	44.54	22.85	38.57	70.32	72.47	79.4	99.48	39.2	30.71	71.4	89.44	GO:0006091;GO:0046872;GO:0051539;GO:0004333	BP:generation of precursor metabolites and energy;MF:metal ion binding;MF:4 iron, 4 sulfur cluster binding;MF:fumarate hydratase activity;	K01676	fumA	map00020;map00720;map00620	Citrate cycle (TCA cycle);Carbon fixation pathways in prokaryotes;Pyruvate metabolism
DK62_RS02260	DK62_RS02260	FAD-dependent monooxygenase	9.14	6.55	3.15	4.43	5.76	7.15	11.87	9.75	7.85	3.79	6.46	10.81	GO:0004497;GO:0018658;GO:0071949	MF:monooxygenase activity;MF:salicylate 1-monooxygenase activity;MF:FAD binding;	------	------	------	------
DK62_RS02265	DK62_RS02265	DUF971 domain-containing protein	48.75	44.55	17.69	22.55	35.41	50.8	64.03	57.33	46.65	20.12	43.11	60.68	GO:0046872	MF:metal ion binding;	------	------	------	------
DK62_RS02270	moaA	GTP 3'%2C8-cyclase MoaA	532.39	579.98	595.98	529.13	737.22	1019.23	1040.46	1095.95	556.19	562.56	878.23	1068.21	GO:0006777;GO:0019008;GO:0051539;GO:1904047;GO:0061798;GO:0046872;GO:0005525	BP:Mo-molybdopterin cofactor biosynthetic process;CC:molybdopterin synthase complex;MF:4 iron, 4 sulfur cluster binding;MF:S-adenosyl-L-methionine binding;MF:GTP 3',8'-cyclase activity;MF:metal ion binding;MF:GTP binding;	K03639	moaA	map04122;map00790	Sulfur relay system;Folate biosynthesis
DK62_RS02275	DK62_RS02275	molybdenum cofactor guanylyltransferase	167.56	143.68	104.56	42.55	144.79	181.5	150.77	159.63	155.62	73.56	163.15	155.2	GO:0006777;GO:0005737;GO:0061603;GO:0046872;GO:0005525	BP:Mo-molybdopterin cofactor biosynthetic process;CC:cytoplasm;MF:molybdenum cofactor guanylyltransferase activity;MF:metal ion binding;MF:GTP binding;	K03752	mobA	map00790	Folate biosynthesis
DK62_RS02285	DK62_RS02285	transporter substrate-binding domain-containing protein	444.1	393.05	316.27	349.38	335.76	285.99	356.19	352.94	418.58	332.83	310.88	354.57	------	------	K02030	------	------	------
DK62_RS02295	DK62_RS02295	NAD(P)-dependent oxidoreductase	250.69	254.02	131.29	199.19	182.58	172.61	224.03	241.68	252.36	165.24	177.6	232.86	GO:0051287;GO:0050661;GO:0008442;GO:0016491	MF:NAD binding;MF:NADP binding;MF:3-hydroxyisobutyrate dehydrogenase activity;MF:oxidoreductase activity;	K00020	mmsB	map00280	Valine, leucine and isoleucine degradation
DK62_RS02305	DK62_RS02305	hypothetical protein	158.72	281.14	36.22	34.97	71.21	82.89	93.82	99.96	219.93	35.6	77.05	96.89	------	------	------	------	------	------
DK62_RS02310	DK62_RS02310	valine--tRNA ligase	112.44	114.23	50.71	63.48	126.37	136.05	133.78	138.43	113.34	57.1	131.21	136.11	GO:0006438;GO:0005737;GO:0004832;GO:0005524;GO:0002161	BP:valyl-tRNA aminoacylation;CC:cytoplasm;MF:valine-tRNA ligase activity;MF:ATP binding;MF:aminoacyl-tRNA editing activity;	K01873	valS	map00970	Aminoacyl-tRNA biosynthesis
DK62_RS02315	DK62_RS02315	PopZ family protein	362.13	378.28	567.54	418.55	320.19	286.83	310.17	262.11	370.21	493.05	303.51	286.14	------	------	K09991	------	------	------
DK62_RS02320	bepC	multidrug efflux RND transporter outer membrane subunit BepC	391.33	413.31	304.72	341.39	342.18	401.52	428.79	432.31	402.32	323.06	371.85	430.55	GO:0046677;GO:0016021;GO:0009279;GO:0019867;GO:0015562	BP:response to antibiotic;CC:integral component of membrane;CC:cell outer membrane;CC:outer membrane;MF:efflux transmembrane transporter activity;	K12340	tolC	map03070;map01501;map01503;map02020;map04626;map05133	Cationic antimicrobial peptide (CAMP) resistance;Two-component system;Plant-pathogen interaction;Pertussis
DK62_RS02325	DK62_RS02325	protein-L-isoaspartate O-methyltransferase	174.07	172.5	145.5	163.57	103.61	137.46	170.21	163.01	173.29	154.54	120.54	166.61	GO:0004719	MF:protein-L-isoaspartat;	K00573	pcm	------	------
DK62_RS02330	DK62_RS02330	heavy-metal-associated domain-containing protein	388.25	485.92	436.17	438.23	121.93	161.96	228.51	202.17	437.09	437.2	141.95	215.34	GO:0016020;GO:0046872	CC:membrane;MF:metal ion binding;	K07213	copZ	map04978	Mineral absorption
DK62_RS02335	DK62_RS02335	hypothetical protein	601.86	434.43	422.2	356.99	644.64	396.24	473.06	500.18	518.15	389.6	520.44	486.62	------	------	------	------	------	------
DK62_RS02340	sufA	Fe-S cluster assembly scaffold SufA	1076.03	1040.83	868.8	715.95	1321.44	1097.48	1064.55	1113.78	1058.43	792.38	1209.46	1089.17	GO:0016226;GO:0051536	BP:iron-sulfur cluster assembly;MF:iron-sulfur cluster binding;	K13628	iscA	------	------
DK62_RS02345	DK62_RS02345	DEAD/DEAH box helicase	359.14	364.46	158.01	187.26	400.51	386.2	382.99	423.95	361.8	172.64	393.36	403.47	GO:0016787;GO:0005524;GO:0003676;GO:0004386	MF:hydrolase activity;MF:ATP binding;MF:nucleic acid binding;MF:helicase activity;	------	------	------	------
DK62_RS02350	DK62_RS02350	NAD kinase	95.67	113.11	41.77	38.27	106.47	95.48	102.47	111.63	104.39	40.02	100.98	107.05	GO:0019674;GO:0006741;GO:0005737;GO:0005524;GO:0003951;GO:0046872	BP:NAD metabolic process;BP:NADP biosynthetic process;CC:cytoplasm;MF:ATP binding;MF:NAD+ kinase activity;MF:metal ion binding;	K00858	ppnK	map00760	Nicotinate and nicotinamide metabolism
DK62_RS02360	DK62_RS02360	glycosyltransferase	594.72	559.34	239.49	162.65	352.83	380.33	450.52	449.74	577.03	201.07	366.58	450.13	GO:0016740;GO:0016757	MF:transferase activity;MF:transferase activity, transferring glycosyl groups;	------	------	------	------
DK62_RS02365	DK62_RS02365	SUF system Fe-S cluster assembly protein	63.45	70.41	44.96	54.05	102.86	120.83	157.24	199.24	66.93	49.51	111.85	178.24	------	------	------	------	------	------
DK62_RS02370	DK62_RS02370	cysteine desulfurase	21.63	27.93	17.94	20.16	24.13	23.73	45.58	71.97	24.78	19.05	23.93	58.78	GO:0006534;GO:0008483;GO:0031071;GO:0016829;GO:0030170	BP:cysteine metabolic process;MF:transaminase activity;MF:cysteine desulfurase activity;MF:lyase activity;MF:pyridoxal phosphate binding;	K11717	sufS	map00450	Selenocompound metabolism
DK62_RS02375	sufD	Fe-S cluster assembly protein SufD	38.7	44.62	37.77	44.91	53.58	45.59	99.29	164.55	41.66	41.34	49.59	131.92	GO:0016226;GO:0005524	BP:iron-sulfur cluster assembly;MF:ATP binding;	K09015	sufD	------	------
DK62_RS02380	sufC	Fe-S cluster assembly ATPase SufC	84.63	100.57	81.03	108.62	168.46	99.59	204.07	381.28	92.6	94.83	134.03	292.68	GO:0005524	MF:ATP binding;	K09013	sufC	------	------
DK62_RS02385	sufB	Fe-S cluster assembly protein SufB	113.46	141.69	103.43	164.34	138.08	120.26	223.99	354.16	127.58	133.89	129.17	289.08	GO:0016226	BP:iron-sulfur cluster assembly;	K09014	sufB	------	------
DK62_RS02390	DK62_RS02390	cysteine desulfurase	20.46	19.54	8.81	10.72	19.84	29.23	30.24	34.53	20	9.77	24.54	32.39	GO:0008483;GO:0031071	MF:transaminase activity;MF:cysteine desulfurase activity;	K04487	iscS	map00730;map04122	Thiamine metabolism;Sulfur relay system
DK62_RS02395	DK62_RS02395	alpha/beta hydrolase	99.3	94.25	48.89	74.68	255.19	323.19	331.62	385.17	96.78	61.79	289.19	358.4	GO:0016787	MF:hydrolase activity;	K07018	------	------	------
DK62_RS02400	DK62_RS02400	SMR family transporter	70.11	85.47	20.95	10.58	44.32	71.26	71.03	93.81	77.79	15.77	57.79	82.42	GO:0016021;GO:0005886;GO:0022857	CC:integral component of membrane;CC:plasma membrane;MF:transmembrane transporter activity;	K03297	emrE	------	------
DK62_RS02405	DK62_RS02405	anhydro-N-acetylmuramic acid kinase	21.29	23.04	13.27	11.07	29.65	31.48	22.75	26.14	22.17	12.17	30.57	24.45	GO:0005975;GO:0097175;GO:0009254;GO:0006040;GO:0016301;GO:0016773;GO:0005524	BP:carbohydrate metabolic process;BP:1,6-anhydro-N-acetyl-beta-muramic acid catabolic process;BP:peptidoglycan turnover;BP:amino sugar metabolic process;MF:kinase activity;MF:phosphotransferase activity, alcohol group as acceptor;MF:ATP binding;	K09001	anmK	------	------
DK62_RS02410	tyrS	tyrosine--tRNA ligase	185.23	202.8	64.01	57.69	198.29	189.3	210.44	233.67	194.02	60.85	193.8	222.06	GO:0006437;GO:0005737;GO:0003723;GO:0016757;GO:0004831;GO:0005524	BP:tyrosyl-tRNA aminoacylation;CC:cytoplasm;MF:RNA binding;MF:transferase activity, transferring glycosyl groups;MF:tyrosine-tRNA ligase activity;MF:ATP binding;	K01866	tyrS	map00970	Aminoacyl-tRNA biosynthesis
DK62_RS02415	DK62_RS02415	RNA-binding protein	73.37	61.69	50.61	54.2	94.82	104.84	128.22	122.14	67.53	52.41	99.83	125.18	GO:0016021	CC:integral component of membrane;	------	------	------	------
DK62_RS02420	bcp	thioredoxin-dependent thiol peroxidase	151.51	147.4	76.46	91.51	197.76	152.14	148.39	174.9	149.46	83.99	174.95	161.65	GO:0016209;GO:0004601;GO:0016491	MF:antioxidant activity;MF:peroxidase activity;MF:oxidoreductase activity;	K03564	------	------	------
DK62_RS02425	DK62_RS02425	ferritin-like domain-containing protein	88.55	93.6	32.6	42.56	159.15	85.27	98.05	112.72	91.08	37.58	122.21	105.39	------	------	------	------	------	------
DK62_RS02430	DK62_RS02430	hypothetical protein	98.07	107.34	64.48	43.07	50.49	63.73	77.38	82.73	102.71	53.78	57.11	80.06	------	------	------	------	------	------
DK62_RS02440	prfB	peptide chain release factor 2	116.64	131.77	52.19	75.1	147.84	141	192.03	212.26	124.21	63.65	144.42	202.15	------	------	K02836	prfB	------	------
DK62_RS02445	DK62_RS02445	penicillin-binding protein 1A	202.99	169.92	111.78	86.73	156.37	182.87	209.81	198.36	186.46	99.26	169.62	204.09	GO:0046677;GO:0009252;GO:0016021;GO:0005886;GO:0008955;GO:0008658;GO:0009002	BP:response to antibiotic;BP:peptidoglycan biosynthetic process;CC:integral component of membrane;CC:plasma membrane;MF:peptidoglycan glycosyltransferase activity;MF:penicillin binding;MF:serine-type D-Ala-D-Ala carboxypeptidase activity;	K05366	mrcA	map00550;map01501	Peptidoglycan biosynthesis;beta-Lactam resistance
DK62_RS02450	DK62_RS02450	N-acetylmuramoyl-L-alanine amidase	105.1	87.11	49.39	41.46	64.99	64.31	87.32	96.75	96.11	45.43	64.65	92.04	GO:0009253;GO:0008745	BP:peptidoglycan catabolic process;MF:N-acetylmuramoyl-L-alanine amidase activity;	K01448	amiABC	map01503	Cationic antimicrobial peptide (CAMP) resistance
DK62_RS02455	DK62_RS02455	hypothetical protein	13.22	2.17	4.75	0	43.81	1.78	4.35	2.09	7.7	2.38	22.8	3.22	------	------	------	------	------	------
DK62_RS02460	rne	ribonuclease E	299.99	349	108.16	138.8	224.04	199.29	257.36	271.22	324.5	123.48	211.67	264.29	GO:0008033;GO:0006402;GO:0006364;GO:0005737;GO:0009898;GO:0000049;GO:0008995;GO:0000287;GO:0004521;GO:0019843;GO:0008270;GO:0008237	BP:tRNA processing;BP:mRNA catabolic process;BP:rRNA processing;CC:cytoplasm;CC:cytoplasmic side of plasma membrane;MF:tRNA binding;MF:ribonuclease E activity;MF:magnesium ion binding;MF:endoribonuclease activity;MF:rRNA binding;MF:zinc ion binding;MF:metallopeptidase activity;	K08300	rne	map03018	RNA degradation
DK62_RS02465	DK62_RS02465	aminotransferase class I/II-fold pyridoxal phosphate-dependent enzyme	36.03	43.13	15.64	15.98	53.54	51.66	53.59	65.17	39.58	15.81	52.6	59.38	GO:0009058;GO:0008483;GO:0030170;GO:0003824;GO:0004069	BP:biosynthetic process;MF:transaminase activity;MF:pyridoxal phosphate binding;MF:catalytic activity;MF:L-aspartat;	------	------	------	------
DK62_RS02470	DK62_RS02470	M48 family metalloprotease	170.04	130.62	98.28	74.09	103.17	114.91	142.8	153.55	150.33	86.19	109.04	148.18	GO:0046872;GO:0004222	MF:metal ion binding;MF:metalloendopeptidase activity;	------	------	------	------
DK62_RS02475	DK62_RS02475	DsbA family protein	159.33	146.66	90.73	81.27	136.5	135.53	170.97	178.18	153	86	136.02	174.58	GO:0016491	MF:oxidoreductase activity;	------	------	------	------
DK62_RS02480	aroQ	type II 3-dehydroquinate dehydratase	502.43	460.33	261.69	253.3	546.68	431.27	512.22	551.99	481.38	257.5	488.98	532.11	GO:0009423;GO:0008652;GO:0009073;GO:0003855	BP:chorismate biosynthetic process;BP:cellular amino acid biosynthetic process;BP:aromatic amino acid family biosynthetic process;MF:3-dehydroquinate dehydratase activity;	K03786	aroQ	map00400	Phenylalanine, tyrosine and tryptophan biosynthesis
DK62_RS02485	accB	acetyl-CoA carboxylase biotin carboxyl carrier protein	737.72	694.71	309.92	311.39	621.92	577.92	615.83	789.69	716.22	310.66	599.92	702.76	GO:0006633;GO:0009317;GO:0003989	BP:fatty acid biosynthetic process;CC:acetyl-CoA carboxylase complex;MF:acetyl-CoA carboxylase activity;	K02160	accB	map00720;map00640;map00061;map00620	Carbon fixation pathways in prokaryotes;Propanoate metabolism;Fatty acid biosynthesis;Pyruvate metabolism
DK62_RS02490	accC	acetyl-CoA carboxylase biotin carboxylase subunit	362.68	360.92	134.53	134.25	261.28	253.72	296.43	307.31	361.8	134.39	257.5	301.87	GO:0006633;GO:2001295;GO:0016798;GO:0003989;GO:0004075;GO:0046872;GO:0005524	BP:fatty acid biosynthetic process;BP:malonyl-CoA biosynthetic process;MF:hydrolase activity, acting on glycosyl bonds;MF:acetyl-CoA carboxylase activity;MF:biotin carboxylase activity;MF:metal ion binding;MF:ATP binding;	K01961	accC	map00720;map00640;map00061;map00620	Carbon fixation pathways in prokaryotes;Propanoate metabolism;Fatty acid biosynthesis;Pyruvate metabolism
DK62_RS02495	aat	leucyl/phenylalanyl-tRNA--protein transferase	34.73	38.11	10.08	17.05	26.83	24.18	34.62	43.81	36.42	13.57	25.51	39.22	GO:0030163;GO:0005737;GO:0008914	BP:protein catabolic process;CC:cytoplasm;MF:leucyltransferase activity;	K00684	aat	------	------
DK62_RS02500	DK62_RS02500	DUF2155 domain-containing protein	398.11	353.84	209.88	234.5	345.41	329.46	345.24	369.23	375.98	222.19	337.44	357.24	------	------	------	------	------	------
DK62_RS02505	DK62_RS02505	NADH:ubiquinone oxidoreductase subunit NDUFA12	884.12	973.01	564.75	629.12	802.49	1248.27	1332.34	1499.77	928.57	596.94	1025.38	1416.06	GO:0032981;GO:0016020;GO:0003954	BP:mitochondrial respiratory chain complex I assembly;CC:membrane;MF:NADH dehydrogenase activity;	------	------	------	------
DK62_RS02510	DK62_RS02510	GNAT family N-acetyltransferase	138.04	127.15	44.63	52.48	137.88	128.26	161.27	169.07	132.6	48.56	133.07	165.17	GO:0008080	MF:N-acetyltransferase activity;	------	------	------	------
DK62_RS02515	gatB	Asp-tRNA(Asn)/Glu-tRNA(Gln) amidotransferase subunit GatB	163.42	170.51	61.07	70.42	192.03	155.43	178.22	201.37	166.97	65.75	173.73	189.8	GO:0006412;GO:0016787;GO:0050566;GO:0050567;GO:0016740;GO:0005524	BP:translation;MF:hydrolase activity;MF:asparaginyl-tRNA synthas;MF:glutaminyl-tRNA synthas;MF:transferase activity;MF:ATP binding;	K02434	gatB	map00970	Aminoacyl-tRNA biosynthesis
DK62_RS02520	tig	trigger factor	647.01	675.86	348.65	385.91	674.62	527.25	593.37	736.14	661.44	367.28	600.94	664.76	------	------	K03545	tig	------	------
DK62_RS02530	DK62_RS02530	GDYXXLXY domain-containing protein	93.23	84.66	47.74	46.45	81.42	86.31	100.02	77.32	88.95	47.1	83.87	88.67	------	------	------	------	------	------
DK62_RS02535	DK62_RS02535	DUF2157 domain-containing protein	97.29	99.84	40.3	32.72	81.89	92.73	111.49	113.45	98.57	36.51	87.31	112.47	GO:0016021	CC:integral component of membrane;	------	------	------	------
DK62_RS02540	DK62_RS02540	DUF1127 domain-containing protein	8571.68	8715.52	18074	13622.2	8061.96	17536.7	19778.9	20359.6	8643.6	15848.1	12799.3	20069.2	------	------	------	------	------	------
DK62_RS02545	trmFO	methylenetetrahydrofolate--tRNA-(uracil(54)-C(5))-methyltransferase (FADH(2)-oxidizing) TrmFO	46.73	49.73	26.32	23.68	51.57	56.48	63.16	62.38	48.23	25	54.03	62.77	GO:0005737;GO:0047151;GO:0050660;GO:0030698	CC:cytoplasm;MF:methylenetetrahydrofolate-tRNA;MF:flavin adenine dinucleotide binding;MF:5,10-methylenetetrahydrofolate-dependent tRN;	K04094	trmFO	------	------
DK62_RS02550	DK62_RS02550	phytoene/squalene synthase family protein	35.44	38.75	9.22	9.2	18.83	28.73	29.5	33.62	37.1	9.21	23.78	31.56	GO:0016740	MF:transferase activity;	K02291	crtB	map00906	Carotenoid biosynthesis
DK62_RS02555	DK62_RS02555	Mth938-like domain-containing protein	94.69	93.45	34.55	37.88	75.15	85.26	85.88	97.25	94.07	36.22	80.21	91.57	------	------	------	------	------	------
DK62_RS02560	secDF	protein translocase subunit SecDF	112.54	117.2	53.42	37.25	107.7	94.78	104.28	121.9	114.87	45.34	101.24	113.09	GO:0043952;GO:0065002;GO:0006605;GO:0016021;GO:0005886;GO:0015450	BP:protein transport by the Sec complex;BP:intracellular protein transmembrane transport;BP:protein targeting;CC:integral component of membrane;CC:plasma membrane;MF:P-P-bond-hydrolysis-driven protein transmembrane transporter activity;	K12257	secDF	map02024;map03070;map03060	Quorum sensing;Bacterial secretion system;Protein export
DK62_RS02565	yajC	preprotein translocase subunit YajC	248.27	265.02	154.09	114.87	158.08	220.61	245.49	287.44	256.65	134.48	189.35	266.47	GO:0015031;GO:0016021;GO:0005886	BP:protein transport;CC:integral component of membrane;CC:plasma membrane;	K03210	yajC	map02024;map03070;map03060	Quorum sensing;Bacterial secretion system;Protein export
DK62_RS02570	DK62_RS02570	ATP-binding protein	56.89	79.06	29.71	39.06	36.28	36.8	41.41	51.36	67.98	34.39	36.54	46.39	GO:0008233;GO:0005524	MF:peptidase activity;MF:ATP binding;	K06923	------	------	------
DK62_RS02575	DK62_RS02575	peptidoglycan DD-metalloendopeptidase family protein	533.35	528.2	293.43	208.49	547.34	601.86	517.43	635.9	530.78	250.96	574.6	576.67	------	------	------	------	------	------
DK62_RS02580	DK62_RS02580	hypothetical protein	8.92	5.47	2.62	3.76	8.5	8.98	15.42	9.59	7.2	3.19	8.74	12.51	GO:0016021	CC:integral component of membrane;	------	------	------	------
DK62_RS02585	DK62_RS02585	protein-L-isoaspartate(D-aspartate) O-methyltransferase	187.85	162.21	48.39	40.75	125.65	160.47	166.05	165.42	175.03	44.57	143.06	165.74	GO:0004719	MF:protein-L-isoaspartat;	K00573	pcm	------	------
DK62_RS02590	surE	5'/3'-nucleotidase SurE	164.03	175.22	62.84	51.52	164.27	198.13	202.54	188.18	169.63	57.18	181.2	195.36	GO:0005737;GO:0046872;GO:0008253;GO:0000166	CC:cytoplasm;MF:metal ion binding;MF:5'-nucleotidase activity;MF:nucleotide binding;	K03787	surE	map00240;map00230;map00760	Pyrimidine metabolism;Purine metabolism;Nicotinate and nicotinamide metabolism
DK62_RS02595	serS	serine--tRNA ligase	260.47	272.58	81.01	58.6	220.43	251.37	233.09	248.31	266.53	69.81	235.9	240.7	GO:0006434;GO:0016260;GO:0097056;GO:0005737;GO:0004828;GO:0005524	BP:seryl-tRNA aminoacylation;BP:selenocysteine biosynthetic process;BP:selenocysteinyl-tRN;CC:cytoplasm;MF:serine-tRNA ligase activity;MF:ATP binding;	K01875	serS	map00970	Aminoacyl-tRNA biosynthesis
DK62_RS02600	tatC	twin-arginine translocase subunit TatC	135.81	150.45	79.06	52.49	110.21	141.73	134.76	139.93	143.13	65.78	125.97	137.35	GO:0043953;GO:0033281;GO:0005887;GO:0008320	BP:protein transport by the Tat complex;CC:TAT protein transport complex;CC:integral component of plasma membrane;MF:protein transmembrane transporter activity;	K03118	tatC	map03070;map03060	Bacterial secretion system;Protein export
DK62_RS02605	tatB	Sec-independent protein translocase protein TatB	180.65	207.04	112.85	104.62	890.19	508.55	534.23	564.06	193.85	108.74	699.37	549.15	------	------	K03117	tatB	map03070;map03060	Bacterial secretion system;Protein export
DK62_RS02610	DK62_RS02610	twin-arginine translocase TatA/TatE family subunit	2565.09	3138.4	2360.45	2443.32	4839.94	3915.69	4373.88	4542.47	2851.75	2401.89	4377.82	4458.18	GO:0043953;GO:0033281;GO:0005887;GO:0008320	BP:protein transport by the Tat complex;CC:TAT protein transport complex;CC:integral component of plasma membrane;MF:protein transmembrane transporter activity;	K03116	tatA	map03070;map03060	Bacterial secretion system;Protein export
DK62_RS02615	scpB	SMC-Scp complex subunit ScpB	46.45	51.93	35.57	27.16	45.07	49.21	50.69	44.79	49.19	31.37	47.14	47.74	GO:0051304;GO:0051301	BP:chromosome separation;BP:cell division;	K06024	scpB	------	------
DK62_RS02620	DK62_RS02620	segregation/condensation protein A	104.17	106.15	81.21	67.4	89.9	92.61	97.69	82.57	105.16	74.31	91.26	90.13	GO:0007059	BP:chromosome segregation;	K05896	scpA	------	------
DK62_RS02625	nagZ	beta-N-acetylhexosaminidase	78.66	83.15	35.98	46.08	64.68	81.12	79.23	81.32	80.91	41.03	72.9	80.28	GO:0005975;GO:0004563;GO:0102148;GO:0004553	BP:carbohydrate metabolic process;MF:beta-N-acetylhexosaminidase activity;MF:N-acetyl-beta-D-galactosaminidase activity;MF:hydrolase activity, hydrolyzing O-glycosyl compounds;	K01207	nagZ	map00520;map01501;map00531	Amino sugar and nucleotide sugar metabolism;beta-Lactam resistance;Glycosaminoglycan degradation
DK62_RS02630	DK62_RS02630	SPOR domain-containing protein	655.67	569.22	305.4	214.47	802.23	756.95	720.63	793	612.45	259.94	779.59	756.82	GO:0016021;GO:0042834	CC:integral component of membrane;MF:peptidoglycan binding;	------	------	------	------
DK62_RS02635	argS	arginine--tRNA ligase	122	126.11	70.36	83.89	194.36	187.89	199.24	214.77	124.06	77.13	191.13	207.01	GO:0006420;GO:0005737;GO:0004814;GO:0005524;GO:0016491	BP:arginyl-tRNA aminoacylation;CC:cytoplasm;MF:arginine-tRNA ligase activity;MF:ATP binding;MF:oxidoreductase activity;	K01887	argS	map00970	Aminoacyl-tRNA biosynthesis
DK62_RS02640	DK62_RS02640	deoxyguanosinetriphosphate triphosphohydrolase	52.65	53.66	26.05	24.79	57.15	54.18	67.61	79.12	53.16	25.42	55.67	73.37	GO:0004180;GO:0016793	MF:carboxypeptidase activity;MF:triphosphoric monoester hydrolase activity;	K01129	dgt	map00230	Purine metabolism
DK62_RS02645	erpA	iron-sulfur cluster insertion protein ErpA	867.28	897.98	441.24	477.8	246.15	466.92	525.49	560.18	882.63	459.52	356.54	542.84	GO:0016226;GO:0051536	BP:iron-sulfur cluster assembly;MF:iron-sulfur cluster binding;	------	------	------	------
DK62_RS02650	DK62_RS02650	tellurite resistance TerB family protein	759.05	790.06	658.57	609.97	358.24	559.81	709.7	870.83	774.56	634.27	459.03	790.27	------	------	------	------	------	------
DK62_RS02655	xth	exodeoxyribonuclease III	173.41	177.08	226.97	282.36	97.98	119.81	149.01	134.4	175.25	254.67	108.9	141.71	GO:0006281;GO:0004519;GO:0008853;GO:0003677	BP:DNA repair;MF:endonuclease activity;MF:exodeoxyribonuclease III activity;MF:DNA binding;	K01142	xthA	map03410	Base excision repair
DK62_RS02660	DK62_RS02660	sel1 repeat family protein	277.14	200.31	195.45	123.58	192.15	249.56	337.58	290.3	238.73	159.52	220.86	313.94	------	------	K07126	------	------	------
DK62_RS02665	DK62_RS02665	thermonuclease family protein	37.54	30.34	20.1	20.79	29.64	27.17	27.78	25.34	33.94	20.45	28.41	26.56	GO:0016021	CC:integral component of membrane;	------	------	------	------
DK62_RS02670	DK62_RS02670	uracil-DNA glycosylase family protein	69.49	66.11	47.53	50.75	77.02	74.44	89.38	85.42	67.8	49.14	75.73	87.4	------	------	------	------	------	------
DK62_RS02675	DK62_RS02675	Lrp/AsnC family transcriptional regulator	492.73	626.06	132.33	129.31	280.31	379.5	610.15	718.2	559.4	130.82	329.91	664.18	GO:0043565	MF:sequence-specific DNA binding;	K05800	ybaO	------	------
DK62_RS02680	cobT	nicotinate-nucleotide--dimethylbenzimidazole phosphoribosyltransferase	71.51	82.31	46.55	59.12	98.28	91.64	117.13	165.02	76.91	52.84	94.96	141.08	GO:0009236;GO:0016787;GO:0008939	BP:cobalamin biosynthetic process;MF:hydrolase activity;MF:nicotinate-nucleotide-dimethylbenzimidazole phosphoribosyltransferase activity;	K00768	cobU	map00860	Porphyrin and chlorophyll metabolism
DK62_RS02685	DK62_RS02685	adenosylcobinamide-GDP ribazoletransferase	20.61	22	10.64	12.52	13.33	16.97	22.45	21.05	21.31	11.58	15.15	21.75	GO:0009236;GO:0016021;GO:0005886;GO:0016787;GO:0008818;GO:0051073	BP:cobalamin biosynthetic process;CC:integral component of membrane;CC:plasma membrane;MF:hydrolase activity;MF:cobalamin 5'-phosphate synthase activity;MF:adenosylcobinamide-GDP ribazoletransferase activity;	K02233	cobS	map00860	Porphyrin and chlorophyll metabolism
DK62_RS02690	DK62_RS02690	DUF1289 domain-containing protein	657.29	831.51	520.79	475.53	313.28	701.61	790.46	755.41	744.4	498.16	507.45	772.94	------	------	K06938	------	------	------
DK62_RS02695	DK62_RS02695	TIGR02281 family clan AA aspartic protease	71	77.87	47.9	46.79	60.52	70.59	99.67	108.85	74.44	47.35	65.56	104.26	GO:0016021;GO:0004190	CC:integral component of membrane;MF:aspartic-type endopeptidase activity;	K06985	------	map04112	Cell cycle - Caulobacter
DK62_RS02700	dusA	tRNA dihydrouridine(20/20a) synthase DusA	65.97	67.04	21.88	25.61	31.43	50.76	44.38	43.35	66.51	23.75	41.1	43.87	GO:0016740;GO:0000049;GO:0050660;GO:0010181;GO:0102264	MF:transferase activity;MF:tRNA binding;MF:flavin adenine dinucleotide binding;MF:FMN binding;MF:tRNA-dihydrouridine20 synthase activity;	K05539	dusA	------	------
DK62_RS02705	DK62_RS02705	ABC transporter substrate-binding protein	90.99	90.18	53.37	78.68	83.25	80.09	101.63	94.13	90.59	66.03	81.67	97.88	GO:0071705;GO:0016020;GO:0030288;GO:0015276	BP:nitrogen compound transport;CC:membrane;CC:outer membrane-bounded periplasmic space;MF:ligand-gated ion channel activity;	K02030	------	------	------
DK62_RS02710	DK62_RS02710	HAD family hydrolase	118.78	123.41	65.56	63.51	70.87	65.09	78.61	75.87	121.1	64.54	67.98	77.24	GO:0016787	MF:hydrolase activity;	K19270	hxpA	map00051	Fructose and mannose metabolism
DK62_RS02715	DK62_RS02715	alpha-D-ribose 1-methylphosphonate 5-triphosphate diphosphatase	20.03	21.66	10.27	7.47	9.08	11.16	12.8	13.47	20.85	8.87	10.12	13.14	GO:0019700;GO:0016810	BP:organic phosphonate catabolic process;MF:hydrolase activity, acting on carbon-nitroge;	K06162	phnM	map00440	Phosphonate and phosphinate metabolism
DK62_RS02720	DK62_RS02720	DUF1045 domain-containing protein	28.7	32.34	15.1	16.47	21.86	18.38	24.24	29.45	30.52	15.79	20.12	26.85	------	------	------	------	------	------
DK62_RS02725	DK62_RS02725	sugar kinase	11.34	10.33	5.35	6.23	6.69	8.31	8.4	9.68	10.84	5.79	7.5	9.04	GO:0016773;GO:0016301	MF:phosphotransferase activity, alcohol group as acceptor;MF:kinase activity;	K00874	kdgK	map00030	Pentose phosphate pathway
DK62_RS02730	DK62_RS02730	galactose mutarotase	116.72	126.89	63.96	73.54	43.48	60.3	67.21	62.93	121.81	68.75	51.89	65.07	GO:0019318;GO:0030246;GO:0004034	BP:hexose metabolic process;MF:carbohydrate binding;MF:aldose 1-epimerase activity;	K01785	galM	map00010;map00052	Glycolysis / Gluconeogenesis;Galactose metabolism
DK62_RS02735	DK62_RS02735	glycoside hydrolase family 108 protein	1650.91	1642.71	764.81	645.78	4.8	6.05	5.27	4.26	1646.81	705.3	5.43	4.77	GO:0016021	CC:integral component of membrane;	------	------	------	------
DK62_RS02740	DK62_RS02740	acyl carrier protein	484.05	552.72	250.56	263.36	299.38	304.54	375.92	382.92	518.39	256.96	301.96	379.42	GO:0006633;GO:0036104;GO:0009245;GO:0005737	BP:fatty acid biosynthetic process;BP:Kdo2-lipid A biosynthetic process;BP:lipid A biosynthetic process;CC:cytoplasm;	------	------	------	------
DK62_RS02745	DK62_RS02745	beta-ketoacyl-ACP synthase	131.93	145.92	54.98	43.14	61.74	76.67	69	75.77	138.93	49.06	69.21	72.39	GO:0016746;GO:0004315	MF:transferase activity, transferring acyl groups;MF:3-oxoacyl-[acyl-carrier-protein] synthase activity;	K09458	fabF	map00780;map00061	Biotin metabolism;Fatty acid biosynthesis
DK62_RS02750	DK62_RS02750	beta-ketoacyl-ACP synthase	363.83	322.39	93.63	87.67	206.14	192.51	182.23	191.6	343.11	90.65	199.33	186.92	GO:0006633;GO:0016746;GO:0004315	BP:fatty acid biosynthetic process;MF:transferase activity, transferring acyl groups;MF:3-oxoacyl-[acyl-carrier-protein] synthase activity;	K09458	fabF	map00780;map00061	Biotin metabolism;Fatty acid biosynthesis
DK62_RS02755	DK62_RS02755	zinc-binding dehydrogenase	85.89	86.83	35.99	45.93	75.02	81.39	65.37	84.32	86.36	40.96	78.21	74.85	GO:0004022;GO:0016491	MF:alcohol dehydrogenas;MF:oxidoreductase activity;	K00001	adh	map00071;map00980;map00626;map00625;map00620;map00010;map00830;map00350;map00982	Fatty acid degradation;Metabolism of xenobiotics by cytochrome P450;Naphthalene degradation;Chloroalkane and chloroalkene degradation;Pyruvate metabolism;Glycolysis / Gluconeogenesis;Retinol metabolism;Tyrosine metabolism;Drug metabolism - cytochrome P450
DK62_RS02760	DK62_RS02760	lipid A biosynthesis lauroyl acyltransferase	113.67	109.07	32.54	43.16	74.09	85.62	80.34	81.62	111.37	37.85	79.86	80.98	GO:0016021;GO:0005886;GO:0016746	CC:integral component of membrane;CC:plasma membrane;MF:transferase activity, transferring acyl groups;	K02517	lpxL	map00540	Lipopolysaccharide biosynthesis
DK62_RS02765	rpe	ribulose-phosphate 3-epimerase	63.39	71.46	28.7	30.27	36.18	67.48	81.59	89.06	67.43	29.49	51.83	85.33	GO:0006098;GO:0019323;GO:0004750;GO:0046872	BP:pentose-phosphate shunt;BP:pentose catabolic process;MF:ribulose-phosphate 3-epimerase activity;MF:metal ion binding;	K01783	rpe	map00040;map00030;map00710	Pentose and glucuronate interconversions;Pentose phosphate pathway;Carbon fixation in photosynthetic organisms
DK62_RS02770	purB	adenylosuccinate lyase	167.97	158.02	64.53	73.4	157.68	158.45	176.77	206.35	163	68.97	158.07	191.56	GO:0006189;GO:0044208;GO:0016491;GO:0004018;GO:0070626	BP:'de novo' IMP biosynthetic process;BP:'de novo' AMP biosynthetic process;MF:oxidoreductase activity;MF:N6;MF:;	K01756	purB	map00250;map00230	Alanine, aspartate and glutamate metabolism;Purine metabolism
DK62_RS02775	DK62_RS02775	VOC family protein	145.96	131.78	260.46	295.84	256.22	255.41	233.96	282.81	138.87	278.15	255.82	258.39	GO:0018583;GO:0051213	MF:biphenyl-2,3-diol 1,2-dioxygenase activity;MF:dioxygenase activity;	K07104	catE	map00362;map00361;map00622;map00643	Benzoate degradation;Chlorocyclohexane and chlorobenzene degradation;Xylene degradation;Styrene degradation
DK62_RS02780	DK62_RS02780	alpha/beta hydrolase	119.72	116.97	77.43	121.14	83.76	114.22	157.66	201.65	118.35	99.29	98.99	179.66	GO:0016787	MF:hydrolase activity;	K07002	------	------	------
DK62_RS02785	DK62_RS02785	HpcH/HpaI aldolase/citrate lyase family protein	132.06	133.74	128.93	88.16	147.3	136.78	155.57	171.79	132.9	108.55	142.04	163.68	GO:0003824	MF:catalytic activity;	K02510	hpaI	map00350	Tyrosine metabolism
DK62_RS02790	DK62_RS02790	DUF1476 domain-containing protein	789.11	926.3	975.39	1027.63	641.59	1012.19	1209.22	1409.77	857.71	1001.51	826.89	1309.5	------	------	------	------	------	------
DK62_RS02795	DK62_RS02795	phosphoribosylaminoimidazolesuccinocarboxamide synthase	443.65	400.66	203.06	238.99	376.6	345.04	347.34	405.28	422.16	221.03	360.82	376.31	GO:0009236;GO:0006189;GO:0004639;GO:0005524;GO:0016746	BP:cobalamin biosynthetic process;BP:'de novo' IMP biosynthetic process;MF:phosphoribosylaminoimidazolesuccinocarboxamide synthase activity;MF:ATP binding;MF:transferase activity, transferring acyl groups;	K01923	purC	map00230	Purine metabolism
DK62_RS02800	purS	phosphoribosylformylglycinamidine synthase subunit PurS	152.95	175.7	62.13	93.55	152.34	135.15	117.92	106.49	164.33	77.84	143.75	112.21	GO:0006189;GO:0005737;GO:0004642;GO:0005524	BP:'de novo' IMP biosynthetic process;CC:cytoplasm;MF:phosphoribosylformylglycinamidine synthase activity;MF:ATP binding;	K23264	purS	map00230	Purine metabolism
DK62_RS02805	purQ	phosphoribosylformylglycinamidine synthase subunit PurQ	505.33	474.84	264.57	279.54	446.76	474.76	425.15	424.86	490.09	272.06	460.76	425.01	GO:0006541;GO:0006189;GO:0005737;GO:0004359;GO:0004642;GO:0005524;GO:0016491	BP:glutamine metabolic process;BP:'de novo' IMP biosynthetic process;CC:cytoplasm;MF:glutaminase activity;MF:phosphoribosylformylglycinamidine synthase activity;MF:ATP binding;MF:oxidoreductase activity;	K23265	purQ	map00220;map00250;map00230	Arginine biosynthesis;Alanine, aspartate and glutamate metabolism;Purine metabolism
DK62_RS02810	DK62_RS02810	glutathione S-transferase family protein	1012.8	757.53	747.38	583.9	539.35	570.87	709	758.57	885.17	665.64	555.11	733.79	GO:0006749;GO:0050077;GO:0016740;GO:0016853	BP:glutathione metabolic process;MF:maleylpyruvate isomerase activity;MF:transferase activity;MF:isomerase activity;	------	------	------	------
DK62_RS02815	DK62_RS02815	hypothetical protein	316.02	241.32	169.45	196.21	162.89	139.16	179.66	216.13	278.67	182.83	151.03	197.9	------	------	------	------	------	------
DK62_RS02820	purL	phosphoribosylformylglycinamidine synthase subunit PurL	159.43	163.16	80.04	91.71	122.02	129.87	140.03	161.31	161.3	85.88	125.95	150.67	GO:0006189;GO:0005737;GO:0004642;GO:0000287;GO:0005524	BP:'de novo' IMP biosynthetic process;CC:cytoplasm;MF:phosphoribosylformylglycinamidine synthase activity;MF:magnesium ion binding;MF:ATP binding;	K23269	purL	map00230	Purine metabolism
DK62_RS02825	DK62_RS02825	BolA family transcriptional regulator	150.41	161.42	109.46	92.93	153.84	155.55	157.36	161.49	155.92	101.2	154.7	159.43	GO:0005524	MF:ATP binding;	------	------	------	------
DK62_RS02830	grxD	Grx4 family monothiol glutaredoxin	3307.26	3629.63	2807.21	2506	1257.59	1604.93	1629.84	1874.26	3468.45	2656.61	1431.26	1752.05	GO:0046872;GO:0015035;GO:0051537	MF:metal ion binding;MF:protein disulfide oxidoreductase activity;MF:2 iron, 2 sulfur cluster binding;	K07390	grxD	------	------
DK62_RS02835	DK62_RS02835	multidrug effflux MFS transporter	98.57	103.73	25.16	22.39	44.17	59.58	55.44	58.93	101.15	23.78	51.88	57.19	GO:1990961;GO:0016021;GO:0005886;GO:0042910	BP:drug transmembrane export;CC:integral component of membrane;CC:plasma membrane;MF:xenobiotic transporter activity;	K07552	bcr	------	------
DK62_RS02840	DK62_RS02840	inositol monophosphatase family protein	38.98	36.94	18.1	10.94	32.18	41.72	38.41	42.16	37.96	14.52	36.95	40.29	GO:0046855;GO:0046872	BP:inositol phosphate dephosphorylation;MF:metal ion binding;	------	------	------	------
DK62_RS02845	ttcA	tRNA 2-thiocytidine(32) synthetase TtcA	59.51	50.78	28.77	17.66	56.65	57.52	59.39	62.06	55.15	23.22	57.09	60.73	GO:0034227;GO:0005737;GO:0000049;GO:0051539;GO:0000287;GO:0005524;GO:0016783	BP:tRNA thio-modification;CC:cytoplasm;MF:tRNA binding;MF:4 iron, 4 sulfur cluster binding;MF:magnesium ion binding;MF:ATP binding;MF:sulfurtransferase activity;	K14058	ttcA	------	------
DK62_RS02850	rpsD	30S ribosomal protein S4	940.14	949.73	226.17	351.87	1023.95	1023.7	1033.19	1138.6	944.94	289.02	1023.83	1085.9	GO:0006412;GO:0005840;GO:0015935;GO:0003735;GO:0019843	BP:translation;CC:ribosome;CC:small ribosomal subunit;MF:structural constituent of ribosome;MF:rRNA binding;	K02986	rpsD	map03010	Ribosome
DK62_RS02855	DK62_RS02855	extensin family protein	112.23	77.97	84.95	57.16	78.37	76.8	65.47	72.27	95.1	71.06	77.59	68.87	GO:0016021	CC:integral component of membrane;	------	------	------	------
DK62_RS02860	DK62_RS02860	hypothetical protein	461.53	367.1	342.43	265.57	294.72	364.08	439	450.45	414.32	304	329.4	444.73	GO:0044177	CC:host cell Golgi apparatus;	------	------	------	------
DK62_RS02865	DK62_RS02865	DUF3008 family protein	173.22	162.73	114.09	75.78	156.86	143.26	129.32	137.69	167.98	94.94	150.06	133.51	------	------	------	------	------	------
DK62_RS02870	dnaE	DNA polymerase III subunit alpha	104.42	100.65	289.76	521.41	98.08	125.49	101.31	90.71	102.54	405.59	111.79	96.01	GO:0006260;GO:0005737;GO:0003887;GO:0008408;GO:0003676	BP:DNA replication;CC:cytoplasm;MF:DNA-directed DNA polymerase activity;MF:3'-5' exonuclease activity;MF:nucleic acid binding;	K02337	dnaE	map03430;map03440;map03030	Mismatch repair;Homologous recombination;DNA replication
DK62_RS02875	DK62_RS02875	ABC transporter ATP-binding protein	38.92	35.03	13.14	19.75	48.37	70.91	90.46	78.96	36.98	16.45	59.64	84.71	GO:0042953;GO:0005886;GO:0042626;GO:0140306;GO:0005524	BP:lipoprotein transport;CC:plasma membrane;MF:ATPase activity, coupled to transmembrane movement of substances;MF:lipoprotein releasing activity;MF:ATP binding;	K09810	lolD	map02010	ABC transporters
DK62_RS02880	DK62_RS02880	lipoprotein-releasing ABC transporter permease subunit	139.84	129.21	76.11	82.66	162.61	148.84	160.61	157.5	134.53	79.39	155.73	159.06	GO:0042953;GO:0016021;GO:0005886	BP:lipoprotein transport;CC:integral component of membrane;CC:plasma membrane;	K09808	lolC_E	map02010	ABC transporters
DK62_RS02885	DK62_RS02885	proline--tRNA ligase	175.39	170.98	120.91	116.92	179.64	172.76	209.45	191.08	173.19	118.92	176.2	200.27	GO:0006433;GO:0005737;GO:0004827;GO:0005524	BP:prolyl-tRNA aminoacylation;CC:cytoplasm;MF:proline-tRNA ligase activity;MF:ATP binding;	K01881	proS	map00970	Aminoacyl-tRNA biosynthesis
DK62_RS02890	DK62_RS02890	DUF1467 family protein	221.23	252.2	97.03	66.62	150.39	185.28	213.74	179.6	236.72	81.83	167.84	196.67	GO:0016021	CC:integral component of membrane;	------	------	------	------
DK62_RS02895	mce	methylmalonyl-CoA epimerase	204.84	224.26	113.83	84.45	180.95	199.3	202.15	211.05	214.55	99.14	190.13	206.6	GO:0016787;GO:0051213;GO:0004493;GO:0004462	MF:hydrolase activity;MF:dioxygenase activity;MF:methylmalonyl-CoA epimerase activity;MF:lactoylglutathione lyase activity;	K05606	epi	map00630;map00720;map00280;map00640	Glyoxylate and dicarboxylate metabolism;Carbon fixation pathways in prokaryotes;Valine, leucine and isoleucine degradation;Propanoate metabolism
DK62_RS02900	DK62_RS02900	ribonuclease J	95.88	105.54	38.76	23.83	48.71	53.81	54.57	50.03	100.71	31.3	51.26	52.3	GO:0005737;GO:0004527;GO:0003723	CC:cytoplasm;MF:exonuclease activity;MF:RNA binding;	K12574	rnj	map03018	RNA degradation
DK62_RS02905	DK62_RS02905	biotin--[acetyl-CoA-carboxylase] ligase	98.2	124.16	18	17.41	45.6	66.77	79.5	56.76	111.18	17.71	56.19	68.13	GO:0004077;GO:0004111	MF:biotin-[acetyl-CoA-carboxylase] ligase activity;MF:creatine kinase activity;	K03524	birA	map00780	Biotin metabolism
DK62_RS02910	nuoN	NADH-quinone oxidoreductase subunit NuoN	292.63	354.05	96.96	75.34	218.73	221.05	263.51	188.56	323.34	86.15	219.89	226.04	GO:0042773;GO:0016021;GO:0005886;GO:0008137;GO:0048038	BP:ATP synthesis coupled electron transport;CC:integral component of membrane;CC:plasma membrane;MF:NADH dehydrogenas;MF:quinone binding;	K00343	nuoN	map00190	Oxidative phosphorylation
DK62_RS02915	DK62_RS02915	NADH-quinone oxidoreductase subunit M	354.68	431.58	111.75	88.89	275.7	291.34	341.11	248.3	393.13	100.32	283.52	294.71	GO:0042773;GO:0016021;GO:0008137;GO:0050136	BP:ATP synthesis coupled electron transport;CC:integral component of membrane;MF:NADH dehydrogenas;MF:NADH dehydrogenas;	K00342	nuoM	map00190	Oxidative phosphorylation
DK62_RS02920	nuoL	NADH-quinone oxidoreductase subunit L	491.54	592.36	172.97	129.25	331.93	396.96	478.9	349.18	541.95	151.11	364.45	414.04	GO:0042773;GO:0016021;GO:0008137	BP:ATP synthesis coupled electron transport;CC:integral component of membrane;MF:NADH dehydrogenas;	K00341	nuoL	map00190	Oxidative phosphorylation
DK62_RS02925	nuoK	NADH-quinone oxidoreductase subunit NuoK	1538.95	1997.9	600.55	409.59	830.87	1527.91	1853.85	1305.32	1768.43	505.07	1179.39	1579.59	GO:0042773;GO:0016021;GO:0005886;GO:0048038;GO:0050136	BP:ATP synthesis coupled electron transport;CC:integral component of membrane;CC:plasma membrane;MF:quinone binding;MF:NADH dehydrogenas;	K00340	nuoK	map00190	Oxidative phosphorylation
DK62_RS02930	DK62_RS02930	NADH-quinone oxidoreductase subunit J	545.78	581.23	179.53	118.01	494.65	461.34	496.43	360.7	563.51	148.77	478	428.57	GO:0016021;GO:0005886;GO:0008137;GO:0048038	CC:integral component of membrane;CC:plasma membrane;MF:NADH dehydrogenas;MF:quinone binding;	K00339	nuoJ	map00190	Oxidative phosphorylation
DK62_RS02935	nuoI	NADH-quinone oxidoreductase subunit NuoI	173.26	212.28	71.81	51.15	150.42	165.75	188.44	128.78	192.77	61.48	158.09	158.61	GO:0005886;GO:0005506;GO:0048038;GO:0050136;GO:0051539	CC:plasma membrane;MF:iron ion binding;MF:quinone binding;MF:NADH dehydrogenas;MF:4 iron, 4 sulfur cluster binding;	K00338	nuoI	map00190	Oxidative phosphorylation
DK62_RS02940	nuoH	NADH-quinone oxidoreductase subunit NuoH	353.32	419.35	148.8	114.93	312.7	321.3	382.64	269.08	386.34	131.87	317	325.86	GO:0016021;GO:0005886;GO:0016655;GO:0048038;GO:0050136	CC:integral component of membrane;CC:plasma membrane;MF:oxidoreductase activity, acting on NA;MF:quinone binding;MF:NADH dehydrogenas;	K00337	nuoH	map00190	Oxidative phosphorylation
DK62_RS02945	nuoG	NADH-quinone oxidoreductase subunit NuoG	350.75	408.47	143.93	121.37	312.2	327.7	352.03	253.67	379.61	132.65	319.95	302.85	GO:0042773;GO:0016020;GO:0051537;GO:0051539;GO:0008137;GO:0046872;GO:0050136;GO:0048038;GO:0009055	BP:ATP synthesis coupled electron transport;CC:membrane;MF:2 iron, 2 sulfur cluster binding;MF:4 iron, 4 sulfur cluster binding;MF:NADH dehydrogenas;MF:metal ion binding;MF:NADH dehydrogenas;MF:quinone binding;MF:electron carrier activity;	K00336	nuoG	map00190	Oxidative phosphorylation
DK62_RS02950	nuoF	NADH-quinone oxidoreductase subunit NuoF	337.93	383.44	140.56	145.08	404.12	423.38	424.56	323.32	360.69	142.82	413.75	373.94	GO:0046872;GO:0051539;GO:0051287;GO:0010181;GO:0008137;GO:0048038	MF:metal ion binding;MF:4 iron, 4 sulfur cluster binding;MF:NAD binding;MF:FMN binding;MF:NADH dehydrogenas;MF:quinone binding;	K00335	nuoF	map00190	Oxidative phosphorylation
DK62_RS02955	nuoE	NADH-quinone oxidoreductase subunit NuoE	450.06	490.58	192.67	199.23	724.47	612.29	656.26	495.84	470.32	195.95	668.38	576.05	GO:0016491;GO:0046872;GO:0050136;GO:0051537	MF:oxidoreductase activity;MF:metal ion binding;MF:NADH dehydrogenas;MF:2 iron, 2 sulfur cluster binding;	K00334	nuoE	map00190	Oxidative phosphorylation
DK62_RS02960	DK62_RS02960	NADH-quinone oxidoreductase subunit D	242.73	275.05	100.84	117.17	261.81	328.59	321.93	240.45	258.89	109.01	295.2	281.19	GO:0005886;GO:0051287;GO:0048038;GO:0050136	CC:plasma membrane;MF:NAD binding;MF:quinone binding;MF:NADH dehydrogenas;	K00333	nuoD	map00190	Oxidative phosphorylation
DK62_RS02965	DK62_RS02965	NADH-quinone oxidoreductase subunit C	282.62	315.57	144.01	123.65	395.53	370.77	353.39	288.9	299.1	133.83	383.15	321.15	GO:0005886;GO:0008137;GO:0048038;GO:0050136	CC:plasma membrane;MF:NADH dehydrogenas;MF:quinone binding;MF:NADH dehydrogenas;	K00332	nuoC	map00190	Oxidative phosphorylation
DK62_RS02970	DK62_RS02970	NADH-quinone oxidoreductase subunit B	389.29	422.33	175.82	169.97	418.97	512.03	487.95	408.64	405.81	172.9	465.5	448.3	GO:0005886;GO:0008137;GO:0005506;GO:0048038;GO:0051539	CC:plasma membrane;MF:NADH dehydrogenas;MF:iron ion binding;MF:quinone binding;MF:4 iron, 4 sulfur cluster binding;	K00331	nuoB	map00190	Oxidative phosphorylation
DK62_RS02975	DK62_RS02975	NADH-quinone oxidoreductase subunit A	693.38	681.13	316.77	362.58	733.79	1070.07	1000.29	1002.93	687.26	339.68	901.93	1001.61	GO:0016021;GO:0005886;GO:0008137;GO:0048038	CC:integral component of membrane;CC:plasma membrane;MF:NADH dehydrogenas;MF:quinone binding;	K00330	nuoA	map00190	Oxidative phosphorylation
DK62_RS02980	DK62_RS02980	hypothetical protein	80.81	66.9	19.11	33.31	34.71	34.9	38.82	37.3	73.86	26.21	34.81	38.06	GO:0016021	CC:integral component of membrane;	------	------	------	------
DK62_RS02995	DK62_RS02995	hypothetical protein	38.43	38.35	19.58	20.45	45.67	55.77	59.98	69.17	38.39	20.02	50.72	64.58	------	------	------	------	------	------
DK62_RS03000	DK62_RS03000	hypothetical protein	131.91	122.75	84.55	75.74	257.99	164.08	158.24	148.06	127.33	80.15	211.04	153.15	------	------	------	------	------	------
DK62_RS03005	DK62_RS03005	hypothetical protein	220.96	235.05	111.79	74.64	248.5	154.49	186.3	165.94	228.01	93.22	201.5	176.12	------	------	------	------	------	------
DK62_RS03010	DK62_RS03010	hypothetical protein	23.43	22.92	12.5	14.24	14	20.08	25.04	21.26	23.18	13.37	17.04	23.15	GO:0016021	CC:integral component of membrane;	------	------	------	------
DK62_RS03035	DK62_RS03035	O-acetylhomoserine aminocarboxypropyltransferase	114.62	119.96	54.92	60.29	111.43	100.17	129.67	137.18	117.29	57.61	105.8	133.43	GO:0019346;GO:0016765;GO:0016829;GO:0004124;GO:0030170;GO:0003961	BP:transsulfuration;MF:transferase activity, transferring alkyl or ary;MF:lyase activity;MF:cysteine synthase activity;MF:pyridoxal phosphate binding;MF:O-acetylhomoserine aminocarboxypropyltransferase activity;	K01740	metY	map00270	Cysteine and methionine metabolism
DK62_RS03040	DK62_RS03040	PaaI family thioesterase	42.05	49.63	16.79	23.86	13.47	29.8	32.47	39.05	45.84	20.33	21.64	35.76	------	------	------	------	------	------
DK62_RS03045	rplM	50S ribosomal protein L13	793.66	847.66	269.87	632.39	1476.43	883.61	897.48	1180.11	820.66	451.13	1180.02	1038.8	GO:0006412;GO:0005840;GO:0003735	BP:translation;CC:ribosome;MF:structural constituent of ribosome;	K02871	rplM	map03010	Ribosome
DK62_RS03050	rpsI	30S ribosomal protein S9	338.53	406.36	160.18	266.58	242.44	361.01	400.43	435.63	372.45	213.38	301.73	418.03	GO:0006412;GO:0005840;GO:0003735	BP:translation;CC:ribosome;MF:structural constituent of ribosome;	K02996	rpsI	map03010	Ribosome
DK62_RS03055	speB	agmatinase	105.75	108.22	58.91	60.18	93.41	82.4	99.38	108.8	106.99	59.55	87.91	104.09	GO:0004177;GO:0008783;GO:0046872;GO:0016813	MF:aminopeptidase activity;MF:agmatinase activity;MF:metal ion binding;MF:hydrolase activity, acting on carbon-nitroge;	K01480	speB	map00330	Arginine and proline metabolism
DK62_RS03060	argC	N-acetyl-gamma-glutamyl-phosphate reductase	69.65	73.75	36.86	36.2	78.16	68.9	67.82	79.27	71.7	36.53	73.53	73.55	GO:0006526;GO:0005737;GO:0003942;GO:0051287	BP:arginine biosynthetic process;CC:cytoplasm;MF:N-acetyl-gamma-glutamyl-phosphate reductase activity;MF:NAD binding;	K00145	argC	map00220	Arginine biosynthesis
DK62_RS03065	DK62_RS03065	COX15/CtaA family protein	21.71	26.19	15.81	18.41	22.3	35.39	37.02	44.12	23.95	17.11	28.85	40.57	GO:0006784;GO:0005886;GO:0016021;GO:0016627	BP:heme a biosynthetic process;CC:plasma membrane;CC:integral component of membrane;MF:oxidoreductase activity, acting on the CH-CH group of donors;	K02259	ctaA	map00190;map00860;map04714;map02020	Oxidative phosphorylation;Porphyrin and chlorophyll metabolism;Thermogenesis;Two-component system
DK62_RS03070	DK62_RS03070	DUF2842 domain-containing protein	55.29	58.67	21.7	24.49	44.23	50.13	64.2	53.05	56.98	23.1	47.18	58.63	------	------	------	------	------	------
DK62_RS03075	DK62_RS03075	tyrosine-protein kinase family protein	41.35	40.43	26.16	16.94	36.98	26.18	29.89	37.54	40.89	21.55	31.58	33.72	------	------	------	------	------	------
DK62_RS03080	DK62_RS03080	polysaccharide export protein	256.38	245.93	142.66	76.68	311.9	297.6	242.99	241.87	251.16	109.67	304.75	242.43	GO:0016020;GO:0015159	CC:membrane;MF:polysaccharide transmembrane transporter activity;	K01991	wza	map02026;map02020	Biofilm formation - Escherichia coli;Two-component system
DK62_RS03085	DK62_RS03085	hypothetical protein	210.03	283.83	191.05	76.66	228.61	310.3	271.01	332.61	246.93	133.86	269.46	301.81	GO:0016740	MF:transferase activity;	------	------	------	------
DK62_RS03090	DK62_RS03090	undecaprenyl-phosphate glucose phosphotransferase	20.25	19.38	8.39	6.48	18.42	21.9	19.32	21.49	19.82	7.44	20.16	20.41	GO:0000271;GO:0016021;GO:0016740	BP:polysaccharide biosynthetic process;CC:integral component of membrane;MF:transferase activity;	------	------	------	------
DK62_RS03100	sugE	quaternary ammonium compound efflux SMR transporter SugE	17.08	19.65	4.96	4.28	14.51	11.54	15.81	19.91	18.37	4.62	13.03	17.86	GO:0016021;GO:0005886;GO:0022857	CC:integral component of membrane;CC:plasma membrane;MF:transmembrane transporter activity;	K11741	sugE	------	------
DK62_RS03105	DK62_RS03105	MerR family transcriptional regulator	518.57	510.19	220.02	150.41	311.72	354.83	459.63	447.02	514.38	185.22	333.28	453.33	GO:0006355;GO:0003677	BP:regulation of transcription, DNA-templated;MF:DNA binding;	------	------	------	------
DK62_RS03110	DK62_RS03110	integration host factor subunit alpha	514.86	588.46	393.02	279.32	246.75	380.85	544.13	526.91	551.66	336.17	313.8	535.52	GO:0006310;GO:0006355;GO:0006417;GO:0003677	BP:DNA recombination;BP:regulation of transcription, DNA-templated;BP:regulation of translation;MF:DNA binding;	K04764	ihfA	------	------
DK62_RS03115	DK62_RS03115	ketoacyl-ACP synthase III	124.7	128.13	43.45	40.58	107.02	104.81	122.36	130.46	126.42	42.02	105.92	126.41	GO:0006633;GO:0005737;GO:0016787;GO:0033818;GO:0004315	BP:fatty acid biosynthetic process;CC:cytoplasm;MF:hydrolase activity;MF:beta-ketoacyl-acyl-carrier-protein synthase III activity;MF:3-oxoacyl-[acyl-carrier-protein] synthase activity;	K00648	fabH	map00061	Fatty acid biosynthesis
DK62_RS03120	plsX	phosphate acyltransferase PlsX	86.61	94.39	35.39	45.34	63.68	71.03	95.68	101.19	90.5	40.37	67.36	98.44	GO:0006633;GO:0008654;GO:0005737;GO:0043811	BP:fatty acid biosynthetic process;BP:phospholipid biosynthetic process;CC:cytoplasm;MF:phosphat;	K03621	plsX	map00561	Glycerolipid metabolism
DK62_RS03125	DK62_RS03125	DUF177 domain-containing protein	68.58	76.93	32.81	34.6	94.55	57.86	59.71	80.85	72.76	33.71	76.21	70.28	------	------	------	------	------	------
DK62_RS03130	DK62_RS03130	ubiquinol-cytochrome C chaperone family protein	72.49	63.28	31.33	33.06	33.71	46.18	59.6	71.16	67.89	32.2	39.95	65.38	------	------	K17662	------	------	------
DK62_RS03135	DK62_RS03135	outer membrane protein assembly factor BamE	824.64	775.61	827.99	849.05	362.31	555.24	710.92	741.4	800.13	838.52	458.78	726.16	GO:0009279	CC:cell outer membrane;	------	------	------	------
DK62_RS03140	DK62_RS03140	sodium-translocating pyrophosphatase	1030.7	917.42	610.57	274.21	485.94	833.7	823.22	734.04	974.06	442.39	659.82	778.63	GO:0005887;GO:0000287;GO:0009678;GO:0004427	CC:integral component of plasma membrane;MF:magnesium ion binding;MF:hydrogen-translocating pyrophosphatase activity;MF:inorganic diphosphatase activity;	K15987	hppA	------	------
DK62_RS03145	nusB	transcription antitermination factor NusB	116.59	121.88	80.75	55.64	78.74	130.91	139.81	133.43	119.24	68.2	104.83	136.62	GO:0006355;GO:0006353;GO:0031564;GO:0003723	BP:regulation of transcription, DNA-templated;BP:DNA-templated transcription, termination;BP:transcription antitermination;MF:RNA binding;	K03625	nusB	------	------
DK62_RS03150	DK62_RS03150	6%2C7-dimethyl-8-ribityllumazine synthase	129.18	129.6	72.97	53.46	191.07	212.04	192.27	183.56	129.39	63.22	201.56	187.92	GO:0009231;GO:0009349;GO:0000906	BP:riboflavin biosynthetic process;CC:riboflavin synthase complex;MF:6,7-dimethyl-8-ribityllumazine synthase activity;	K00794	ribH	map00740	Riboflavin metabolism
DK62_RS03155	DK62_RS03155	riboflavin synthase	161.98	199.82	127.92	127.79	234.37	222.82	239.05	284.92	180.9	127.86	228.6	261.99	GO:0009231;GO:0070207;GO:1902444;GO:0008870;GO:0004746	BP:riboflavin biosynthetic process;BP:protein homotrimerization;MF:riboflavin binding;MF:galactoside O-acetyltransferase activity;MF:riboflavin synthase activity;	K00793	ribE	map00740	Riboflavin metabolism
DK62_RS03160	ribD	bifunctional diaminohydroxyphosphoribosylaminopyrimidine deaminase/5-amino-6-(5-phosphoribosylamino)uracil reductase RibD	42.92	51.86	33.34	19.31	46.98	56.77	63.16	57.06	47.39	26.33	51.88	60.11	GO:0009231;GO:0008703;GO:0008270;GO:0008835	BP:riboflavin biosynthetic process;MF:5-amino-6;MF:zinc ion binding;MF:diaminohydroxyphosphoribosylaminopyrimidine deaminase activity;	K11752	ribD	map02024;map00740	Quorum sensing;Riboflavin metabolism
DK62_RS03165	nrdR	transcriptional regulator NrdR	64.14	63.56	58.99	50.89	94.58	138.5	147	137.59	63.85	54.94	116.54	142.3	GO:0045892;GO:0008270;GO:0005524;GO:0003677	BP:negative regulation of transcription, DNA-templated;MF:zinc ion binding;MF:ATP binding;MF:DNA binding;	K07738	nrdR	------	------
DK62_RS03170	DK62_RS03170	serine hydroxymethyltransferase	241.07	248.45	200.25	297.5	285.25	282.09	298.98	350.76	244.76	248.88	283.67	324.87	GO:0035999;GO:0019264;GO:0032259;GO:0005737;GO:0004372;GO:0008483;GO:0030170;GO:0008168	BP:tetrahydrofolate interconversion;BP:glycine biosynthetic process from serine;BP:methylation;CC:cytoplasm;MF:glycine hydroxymethyltransferase activity;MF:transaminase activity;MF:pyridoxal phosphate binding;MF:methyltransferase activity;	K00600	glyA	map00630;map00460;map00680;map00260;map01523;map00670	Glyoxylate and dicarboxylate metabolism;Cyanoamino acid metabolism;Methane metabolism;Glycine, serine and threonine metabolism;Antifolate resistance;One carbon pool by folate
DK62_RS03175	DK62_RS03175	murein L%2CD-transpeptidase	893.18	733.95	504.74	351.89	687.01	835.36	859.31	907.72	813.57	428.32	761.19	883.52	GO:0009252;GO:0016740	BP:peptidoglycan biosynthetic process;MF:transferase activity;	K21470	ycbB	------	------
DK62_RS03180	DK62_RS03180	MarR family winged helix-turn-helix transcriptional regulator	115.61	119.29	38.93	25.23	68.25	83.44	74.14	88.74	117.45	32.08	75.85	81.44	GO:0003700;GO:0003677	MF:transcription factor activity, sequence-specific DNA binding;MF:DNA binding;	------	------	------	------
DK62_RS03185	DK62_RS03185	DUF6163 family protein	19.62	25.97	16.31	19.91	12.61	18.4	34.73	22.33	22.8	18.11	15.51	28.53	GO:0016021	CC:integral component of membrane;	------	------	------	------
DK62_RS03190	DK62_RS03190	enoyl-CoA hydratase/isomerase family protein	83.98	90.55	68	84.61	54.76	66.1	92.41	87.83	87.27	76.31	60.43	90.12	GO:0003860;GO:0016853;GO:0004300	MF:3-hydroxyisobutyryl-CoA hydrolase activity;MF:isomerase activity;MF:enoyl-CoA hydratase activity;	K01692	paaF	map00310;map00640;map00281;map00650;map00627;map00903;map00930;map00380;map00362;map00360;map00071;map00280;map00410	Lysine degradation;Propanoate metabolism;Geraniol degradation;Butanoate metabolism;Aminobenzoate degradation;Limonene and pinene degradation;Caprolactam degradation;Tryptophan metabolism;Benzoate degradation;Phenylalanine metabolism;Fatty acid degradation;Valine, leucine and isoleucine degradation;beta-Alanine metabolism
DK62_RS03195	hemB	porphobilinogen synthase	128.52	149.93	84.3	88.05	171.13	191.93	183.55	210.5	139.23	86.18	181.53	197.03	GO:0006782;GO:0004655;GO:0046872	BP:protoporphyrinogen IX biosynthetic process;MF:porphobilinogen synthase activity;MF:metal ion binding;	K01698	hemB	map00860	Porphyrin and chlorophyll metabolism
DK62_RS03200	DK62_RS03200	RDD family protein	424.28	409.64	288.48	196.07	437.38	421.06	413.05	508.44	416.96	242.28	429.22	460.75	GO:0016021	CC:integral component of membrane;	------	------	------	------
DK62_RS03205	DK62_RS03205	arginyltransferase	245.36	226.48	160.89	81.55	171.73	186.91	185.16	184.54	235.92	121.22	179.32	184.85	GO:0071596;GO:0005737;GO:0004057;GO:0008914	BP:ubiquitin-dependent protein catabolic process via the N-end rule pathway;CC:cytoplasm;MF:arginyltransferase activity;MF:leucyltransferase activity;	K21420	bpt	------	------
DK62_RS03210	parC	DNA topoisomerase IV subunit A	137.5	146.32	66.99	74.21	120.78	107.37	128.77	126.16	141.91	70.6	114.08	127.47	GO:0006265;GO:0007059;GO:0019897;GO:0005694;GO:0016787;GO:0003677;GO:0003918;GO:0005524	BP:DNA topological change;BP:chromosome segregation;CC:extrinsic component of plasma membrane;CC:chromosome;MF:hydrolase activity;MF:DNA binding;MF:DNA topoisomerase type I;MF:ATP binding;	K02621	parC	------	------
DK62_RS03215	DK62_RS03215	hypothetical protein	312.23	241.22	175.4	163.18	314.17	221.45	279.96	306.73	276.73	169.29	267.81	293.35	------	------	------	------	------	------
DK62_RS03220	aspS	aspartate--tRNA ligase	70.93	71.98	35.18	47	112.81	107.52	119.61	134.9	71.46	41.09	110.17	127.26	GO:0006422;GO:0005737;GO:0016787;GO:0004815;GO:0003676;GO:0050560;GO:0005524	BP:aspartyl-tRNA aminoacylation;CC:cytoplasm;MF:hydrolase activity;MF:aspartate-tRNA ligase activity;MF:nucleic acid binding;MF:aspartate-tRN;MF:ATP binding;	K01876	aspS	map00970	Aminoacyl-tRNA biosynthesis
DK62_RS03225	rnd	ribonuclease D	116.59	122.73	60.36	68.52	133.57	117.22	128.87	129.21	119.66	64.44	125.4	129.04	GO:0042780;GO:0005737;GO:0008408;GO:0033890;GO:0000166;GO:0003676	BP:tRNA 3'-end processing;CC:cytoplasm;MF:3'-5' exonuclease activity;MF:ribonuclease D activity;MF:nucleotide binding;MF:nucleic acid binding;	K03684	rnd	------	------
DK62_RS03230	ppx	exopolyphosphatase	70.07	70.44	44.83	40.95	49.57	51.41	67.61	69.1	70.26	42.89	50.49	68.36	GO:0006793;GO:0004309	BP:phosphorus metabolic process;MF:exopolyphosphatase activity;	K01524	ppx-gppA	map00230	Purine metabolism
DK62_RS03235	DK62_RS03235	RNA degradosome polyphosphate kinase	76.2	73.57	50.17	40.26	51.67	60.14	76.44	70.28	74.89	45.22	55.91	73.36	GO:0006799;GO:0009358;GO:0046872;GO:0008976;GO:0005524	BP:polyphosphate biosynthetic process;CC:polyphosphate kinase complex;MF:metal ion binding;MF:polyphosphate kinase activity;MF:ATP binding;	K00937	ppk1	map03018;map00190	RNA degradation;Oxidative phosphorylation
DK62_RS03240	DK62_RS03240	zinc-finger domain-containing protein	1168.34	1099.91	448.33	435.3	823.99	1133.9	1170.65	1298.48	1134.13	441.82	978.95	1234.57	------	------	------	------	------	------
DK62_RS03245	DK62_RS03245	FAD-binding protein	137.29	145.04	32.69	30.76	36.05	55.51	75.06	90.49	141.17	31.73	45.78	82.78	GO:0004497;GO:0071949;GO:0018658	MF:monooxygenase activity;MF:FAD binding;MF:salicylate 1-monooxygenase activity;	K00480	------	map00626;map00624;map00621	Naphthalene degradation;Polycyclic aromatic hydrocarbon degradation;Dioxin degradation
DK62_RS03250	DK62_RS03250	amino acid ABC transporter ATP-binding protein	247.52	273.65	185.13	143.98	180.7	164.81	230.77	207.37	260.59	164.56	172.76	219.07	GO:0015424;GO:0042626;GO:0005524	MF:amino acid-transporting ATPase activity;MF:ATPase activity, coupled to transmembrane movement of substances;MF:ATP binding;	K09972	aapP	map02010	ABC transporters
DK62_RS03255	DK62_RS03255	amino acid ABC transporter permease	5.7	7.26	0.87	4.05	1.46	1.07	2.66	1.55	6.48	2.46	1.27	2.11	GO:0006865;GO:0043190;GO:0022857	BP:amino acid transport;CC:ATP-binding cassett;MF:transmembrane transporter activity;	K09971	aapM	map02010	ABC transporters
DK62_RS03260	DK62_RS03260	amino acid ABC transporter permease	33.35	36.75	9.66	21.33	5.29	6.42	8.76	10.17	35.05	15.5	5.86	9.47	GO:0006865;GO:0043190;GO:0022857	BP:amino acid transport;CC:ATP-binding cassett;MF:transmembrane transporter activity;	K09970	aapQ	map02010	ABC transporters
DK62_RS03265	DK62_RS03265	amino acid ABC transporter substrate-binding protein	325.62	340.91	128.6	169.07	71.83	61.73	112.58	110.75	333.27	148.84	66.78	111.67	------	------	K09969	aapJ	map02010	ABC transporters
DK62_RS03270	lpxE	lipid A 1-phosphatase LpxE	45.86	34.76	26.44	23.38	22.58	30.23	40.87	34.5	40.31	24.91	26.41	37.69	GO:0016021	CC:integral component of membrane;	------	------	------	------
DK62_RS03275	DK62_RS03275	cystathionine beta-lyase	202.35	201.84	153.95	146.6	165.73	158.09	171.55	187.33	202.1	150.28	161.91	179.44	GO:0019346;GO:0004121;GO:0030170;GO:0047396	BP:transsulfuration;MF:cystathionine beta-lyase activity;MF:pyridoxal phosphate binding;MF:glycosylphosphatidylinositol diacylglycerol-lyase activity;	K01760	metC	map00450;map00270	Selenocompound metabolism;Cysteine and methionine metabolism
DK62_RS03280	DK62_RS03280	YMGG-like glycine zipper-containing protein	2250.86	2096.7	3099.2	1685.12	1830.26	2054.71	1921.9	1609.01	2173.78	2392.16	1942.49	1765.46	------	------	------	------	------	------
DK62_RS03285	DK62_RS03285	SH3 domain-containing protein	5531.81	4820.26	6679.58	3756.49	58.09	85.02	83	73.6	5176.04	5218.04	71.56	78.3	------	------	------	------	------	------
DK62_RS03290	btpB	TIR domain-containing translocated effector BtpB	61.01	61.51	24.65	41.61	67.19	48.12	56.18	57.98	61.26	33.13	57.66	57.08	GO:0007165	BP:signal transduction;	------	------	------	------
DK62_RS03295	DK62_RS03295	HEPN domain-containing protein	14.09	17.09	5.23	9.01	10.06	8.43	10.58	9.91	15.59	7.12	9.25	10.25	------	------	------	------	------	------
DK62_RS03300	DK62_RS03300	ImmA/IrrE family metallo-endopeptidase	34.67	36.54	13.22	8.1	24.03	19.86	24.16	26.57	35.61	10.66	21.95	25.37	GO:0016787	MF:hydrolase activity;	------	------	------	------
DK62_RS03305	DK62_RS03305	hypothetical protein	122.59	112.32	41.69	17.19	58.53	87.38	73.92	89.49	117.46	29.44	72.96	81.71	------	------	------	------	------	------
DK62_RS03330	DK62_RS03330	Mu transposase C-terminal domain-containing protein	7.78	7.19	5.33	4.44	6.65	5.76	6.07	5.43	7.49	4.89	6.21	5.75	GO:0015074;GO:0003676	BP:DNA integration;MF:nucleic acid binding;	K07497	------	------	------
DK62_RS03335	DK62_RS03335	TnsA endonuclease N-terminal domain-containing protein	6.16	5.11	4.84	3.42	3.74	3.01	4.3	3.7	5.64	4.13	3.38	4	------	------	------	------	------	------
DK62_RS03340	DK62_RS03340	helix-turn-helix domain-containing protein	106.55	134.92	66.92	56.52	82.36	84.81	97.67	92.71	120.74	61.72	83.59	95.19	GO:0003677	MF:DNA binding;	------	------	------	------
DK62_RS03345	DK62_RS03345	helix-turn-helix domain-containing protein	268.8	263.34	151.33	116.51	233.78	208.04	224.85	214.33	266.07	133.92	220.91	219.59	GO:0003677	MF:DNA binding;	------	------	------	------
DK62_RS03350	DK62_RS03350	GNAT family N-acetyltransferase	184.24	178.1	83.24	63.52	131.28	114.33	124.68	123.24	181.17	73.38	122.81	123.96	------	------	------	------	------	------
DK62_RS03355	DK62_RS03355	AAA family ATPase	124.88	136.93	51.77	36.67	70.82	77.74	90.79	84.72	130.91	44.22	74.28	87.76	GO:0016301;GO:0004017	MF:kinase activity;MF:adenylate kinase activity;	K00939	adk	map00730;map00230	Thiamine metabolism;Purine metabolism
DK62_RS03360	DK62_RS03360	exonuclease domain-containing protein	133.16	127.64	76.99	66.33	176.81	149.67	164.6	181.85	130.4	71.66	163.24	173.23	GO:0004527;GO:0003676	MF:exonuclease activity;MF:nucleic acid binding;	------	------	------	------
DK62_RS03365	DK62_RS03365	hypothetical protein	60.21	83.83	87.72	78.94	55.08	42.72	52.77	43.15	72.02	83.33	48.9	47.96	------	------	------	------	------	------
DK62_RS03375	DK62_RS03375	ETC complex I subunit	403.43	460.72	438.83	443.42	304.69	477.2	588.36	661.78	432.08	441.13	390.95	625.07	GO:0022900;GO:0070469;GO:0016651;GO:0003954	BP:electron transport chain;CC:respiratory chain;MF:oxidoreductase activity, acting on NA;MF:NADH dehydrogenase activity;	------	------	------	------
DK62_RS03395	DK62_RS03395	SDR family oxidoreductase	127.01	147.89	103.65	100.75	95.47	92.6	139.91	153.56	137.45	102.2	94.04	146.74	GO:0016491	MF:oxidoreductase activity;	------	------	------	------
DK62_RS03400	DK62_RS03400	hypothetical protein	200.94	181.5	121.41	59.15	175.68	178.78	120.73	166.18	191.22	90.28	177.23	143.46	------	------	------	------	------	------
DK62_RS03405	DK62_RS03405	NAD-dependent epimerase/dehydratase family protein	40.07	31.76	13.47	8.21	21.64	17.79	28.58	24.77	35.92	10.84	19.72	26.68	GO:0003824;GO:0003978	MF:catalytic activity;MF:UDP-glucose 4-epimerase activity;	------	------	------	------
DK62_RS03410	hdaA	DnaA regulatory inactivator HdaA	39.3	30.72	24.97	18.17	24.32	31.22	39.45	35.77	35.01	21.57	27.77	37.61	------	------	------	------	------	------
DK62_RS03415	DK62_RS03415	AI-2E family transporter	19.77	24.22	17.75	15.6	16.99	18.66	24.68	19.14	22	16.68	17.83	21.91	------	------	------	------	------	------
DK62_RS03420	purM	phosphoribosylformylglycinamidine cyclo-ligase	43.42	44.26	24.06	25.4	52.89	59.67	62.44	67.53	43.84	24.73	56.28	64.99	GO:0006189;GO:0005737;GO:0004641;GO:0016829;GO:0005524	BP:'de novo' IMP biosynthetic process;CC:cytoplasm;MF:phosphoribosylformylglycinamidine cyclo-ligase activity;MF:lyase activity;MF:ATP binding;	K01933	purM	map00230	Purine metabolism
DK62_RS03425	purN	phosphoribosylglycinamide formyltransferase	29.62	27.07	13.51	15.36	17.58	35.59	38.72	44.46	28.35	14.44	26.59	41.59	GO:0006189;GO:0004644;GO:0016491	BP:'de novo' IMP biosynthetic process;MF:phosphoribosylglycinamide formyltransferase activity;MF:oxidoreductase activity;	K11175	purN	map00230;map00670	Purine metabolism;One carbon pool by folate
DK62_RS03435	DK62_RS03435	molybdopterin oxidoreductase family protein	75.06	75.78	43.32	40.59	63.74	68.21	72.52	74.45	75.42	41.96	65.98	73.49	GO:0051536;GO:0046872;GO:0043546;GO:0016491	MF:iron-sulfur cluster binding;MF:metal ion binding;MF:molybdopterin cofactor binding;MF:oxidoreductase activity;	------	------	------	------
DK62_RS03440	DK62_RS03440	DMT family transporter	11.65	15.6	15.49	14.41	5.45	11.6	13.8	16	13.63	14.95	8.53	14.9	GO:0016021	CC:integral component of membrane;	------	------	------	------
DK62_RS03445	DK62_RS03445	23S rRNA (adenine(2030)-N(6))-methyltransferase RlmJ	37.59	47.97	36.18	41.67	40.18	47.68	42.79	51.33	42.78	38.93	43.93	47.06	GO:0070475;GO:0003723;GO:0036307	BP:rRNA base methylation;MF:RNA binding;MF:23S rRN;	K07115	rlmJ	------	------
DK62_RS03450	DK62_RS03450	phage portal protein	567.17	585.73	331.16	307.72	480.38	472.56	561.37	594.05	576.45	319.44	476.47	577.71	------	------	------	------	------	------
DK62_RS03455	DK62_RS03455	hypothetical protein	93.41	116.61	44.57	28.61	53.58	81.78	102.53	106.35	105.01	36.59	67.68	104.44	GO:0033897;GO:0003723	MF:ribonuclease T2 activity;MF:RNA binding;	K01166	------	------	------
DK62_RS03460	DK62_RS03460	glutathione S-transferase	180.87	207.3	65.86	46.35	123.82	114.43	134.81	119.97	194.09	56.11	119.13	127.39	GO:0006749;GO:0016740;GO:0004812	BP:glutathione metabolic process;MF:transferase activity;MF:aminoacyl-tRNA ligase activity;	K00799	gst	map05207;map00480;map05204;map00983;map00982;map00980;map05200;map05208;map05418;map05225;map04212;map01524	Chemical carcinogenesis - receptor activation;Glutathione metabolism;Chemical carcinogenesis - DNA adducts;Drug metabolism - other enzymes;Drug metabolism - cytochrome P450;Metabolism of xenobiotics by cytochrome P450;Pathways in cancer;Chemical carcinogenesis - reactive oxygen species;Fluid shear stress and atherosclerosis;Hepatocellular carcinoma;Longevity regulating pathway - worm;Platinum dru…
DK62_RS03465	DK62_RS03465	porin family protein	7731.32	6544.27	9298.53	10629.4	8285	13784	16073.5	14994.5	7137.8	9963.98	11034.5	15534	GO:0044384;GO:0016021;GO:0009279	CC:host outer membrane;CC:integral component of membrane;CC:cell outer membrane;	K16079	omp31	------	------
DK62_RS03470	DK62_RS03470	SDR family oxidoreductase	57.96	69.18	46.63	41.77	160.88	178.78	132.44	139.18	63.57	44.2	169.83	135.81	GO:0004316;GO:0102132;GO:0102131;GO:0016491	MF:3-oxoacyl-[acyl-carrier-protein] reductas;MF:3-oxo-pimeloyl-[acp] methyl ester reductase activity;MF:3-oxo-glutaryl-[acp] methyl ester reductase activity;MF:oxidoreductase activity;	------	------	------	------
DK62_RS03475	uvrC	excinuclease ABC subunit UvrC	43.13	47.31	20.17	18.58	16.1	18.39	16.64	17.63	45.22	19.38	17.25	17.14	GO:0006289;GO:0009432;GO:0005737;GO:0009380;GO:0009381;GO:0003677	BP:nucleotide-excision repair;BP:SOS response;CC:cytoplasm;CC:excinuclease repair complex;MF:excinuclease ABC activity;MF:DNA binding;	K03703	uvrC	map03420	Nucleotide excision repair
DK62_RS03480	pgsA	CDP-diacylglycerol--glycerol-3-phosphate 3-phosphatidyltransferase	265.31	255.07	210.55	152.01	139.82	159.08	225.12	198.2	260.19	181.28	149.45	211.66	GO:0008654;GO:0016021;GO:0008444	BP:phospholipid biosynthetic process;CC:integral component of membrane;MF:CDP-diacylglycerol-glycerol-3-phosphate 3-phosphatidyltransferase activity;	K08744	------	map00564	Glycerophospholipid metabolism
DK62_RS03485	moaD	molybdopterin converting factor subunit 1	580.02	572.74	542.47	549.94	501.21	501.37	707.26	689.33	576.38	546.21	501.29	698.3	GO:0006777	BP:Mo-molybdopterin cofactor biosynthetic process;	K03636	moaD	map04122	Sulfur relay system
DK62_RS03490	DK62_RS03490	molybdenum cofactor biosynthesis protein MoaE	111.34	99.2	69.63	65.34	176.54	99.1	126.98	120.28	105.27	67.49	137.82	123.63	GO:0006777;GO:0030366	BP:Mo-molybdopterin cofactor biosynthetic process;MF:molybdopterin synthase activity;	K03635	moaE	map04122;map00790	Sulfur relay system;Folate biosynthesis
DK62_RS03495	DK62_RS03495	META domain-containing protein	354.49	290.08	465.34	268.21	230.6	285.86	337.35	282.87	322.29	366.78	258.23	310.11	------	------	K09914	------	------	------
DK62_RS03500	ndk	nucleoside-diphosphate kinase	510.88	580.92	170.22	339.77	598.27	765.24	846.65	1016.13	545.9	255	681.76	931.39	GO:0006228;GO:0006241;GO:0006183;GO:0005737;GO:0004550;GO:0046872;GO:0005524	BP:UTP biosynthetic process;BP:CTP biosynthetic process;BP:GTP biosynthetic process;CC:cytoplasm;MF:nucleoside diphosphate kinase activity;MF:metal ion binding;MF:ATP binding;	K00940	ndk	map00240;map04016;map00983;map00230	Pyrimidine metabolism;MAPK signaling pathway - plant;Drug metabolism - other enzymes;Purine metabolism
DK62_RS03505	DK62_RS03505	DinB family protein	29.86	26.26	11.04	12.47	26.92	29.57	27.08	27.01	28.06	11.76	28.25	27.05	------	------	------	------	------	------
DK62_RS03510	DK62_RS03510	ABC-F family ATP-binding cassette domain-containing protein	40.73	41.27	23.18	27.5	56.37	52.87	52.26	61.19	41	25.34	54.62	56.73	GO:0042626;GO:0005524	MF:ATPase activity, coupled to transmembrane movement of substances;MF:ATP binding;	K06158	------	------	------
DK62_RS03515	DK62_RS03515	hypothetical protein	84.12	77.46	36.05	43.11	54.17	57.93	87.77	87.32	80.79	39.58	56.05	87.55	GO:0016021;GO:0044165	CC:integral component of membrane;CC:host cell endoplasmic reticulum;	------	------	------	------
DK62_RS03520	DK62_RS03520	DNA polymerase III subunit chi	176.48	172.25	98.54	105.95	109.01	95.37	146.41	133.28	174.37	102.25	102.19	139.85	GO:0006260;GO:0003887;GO:0003677	BP:DNA replication;MF:DNA-directed DNA polymerase activity;MF:DNA binding;	K02339	holC	map03430;map03440;map03030	Mismatch repair;Homologous recombination;DNA replication
DK62_RS03525	DK62_RS03525	leucyl aminopeptidase	182.18	150.46	120.52	122.3	189.88	141.3	176.72	199.97	166.32	121.41	165.59	188.35	GO:0005737;GO:0030145;GO:0070006	CC:cytoplasm;MF:manganese ion binding;MF:metalloaminopeptidase activity;	K01255	pepA	map00480	Glutathione metabolism
DK62_RS03530	lptF	LPS export ABC transporter permease LptF	414.62	372.5	248.9	240.84	404.29	384.03	365.65	423.89	393.56	244.87	394.16	394.77	GO:0055085;GO:0043190	BP:transmembrane transport;CC:ATP-binding cassett;	K07091	lptF	map02010	ABC transporters
DK62_RS03535	lptG	LPS export ABC transporter permease LptG	201.53	197.23	130.53	141.34	210.94	197.97	201.32	219.92	199.38	135.94	204.46	210.62	GO:0055085;GO:0043190	BP:transmembrane transport;CC:ATP-binding cassett;	K11720	lptG	map02010	ABC transporters
DK62_RS03540	DK62_RS03540	LPS-assembly protein LptD	241.96	243.25	143.53	152.91	182.72	220.92	229.07	235.11	242.61	148.22	201.82	232.09	GO:0043165;GO:0010033;GO:0015920;GO:0009279	BP:Gram-negative-bacterium-type cell outer membrane assembly;BP:response to organic substance;BP:lipopolysaccharide transport;CC:cell outer membrane;	K04744	lptD	------	------
DK62_RS03545	DK62_RS03545	peptidylprolyl isomerase	434.99	403.53	227.14	152.68	260.86	318.89	310.37	332	419.26	189.91	289.88	321.19	GO:0016853	MF:isomerase activity;	K03771	surA	------	------
DK62_RS03550	pdxA	4-hydroxythreonine-4-phosphate dehydrogenase PdxA	150.85	134.36	61.62	40.76	98.02	118.26	131.28	133.54	142.61	51.19	108.14	132.41	GO:0042823;GO:0008615;GO:0005737;GO:0050897;GO:0051287;GO:0000287;GO:0008270;GO:0050570	BP:pyridoxal phosphate biosynthetic process;BP:pyridoxine biosynthetic process;CC:cytoplasm;MF:cobalt ion binding;MF:NAD binding;MF:magnesium ion binding;MF:zinc ion binding;MF:4-hydroxythreonine-4-phosphate dehydrogenase activity;	K00097	pdxA	map00750	Vitamin B6 metabolism
DK62_RS03555	rsmA	16S rRNA (adenine(1518)-N(6)/adenine(1519)-N(6))-dimethyltransferase RsmA	74.01	72.07	16.67	17.02	36.16	39.18	51.33	53.19	73.04	16.85	37.67	52.26	GO:0005737;GO:0052908;GO:0003723	CC:cytoplasm;MF:16S rRN;MF:RNA binding;	K02528	ksgA	------	------
DK62_RS03560	DK62_RS03560	M23 family metallopeptidase	170.97	126.79	253.71	173.01	104.5	145.06	175.09	149.19	148.88	213.36	124.78	162.14	GO:0016021	CC:integral component of membrane;	------	------	------	------
DK62_RS03565	rarD	EamA family transporter RarD	10.28	15.56	7.01	13.39	23.98	6.22	5.66	5.72	12.92	10.2	15.1	5.69	GO:0005887	CC:integral component of plasma membrane;	K05786	rarD	------	------
DK62_RS03570	cimA	citramalate synthase	84.23	92.74	52.01	52.62	76.25	76.68	101.31	95.77	88.49	52.32	76.47	98.54	GO:0009097;GO:0009098;GO:0016829;GO:0003852;GO:0043714	BP:isoleucine biosynthetic process;BP:leucine biosynthetic process;MF:lyase activity;MF:2-isopropylmalate synthase activity;MF:;	K01649	leuA	map00620;map00290	Pyruvate metabolism;Valine, leucine and isoleucine biosynthesis
DK62_RS03575	cysS	cysteine--tRNA ligase	74.68	86.52	54.7	53.22	165.4	126.29	137.44	141.74	80.6	53.96	145.85	139.59	GO:0006423;GO:0005737;GO:0004817;GO:0008270;GO:0004601;GO:0005524	BP:cysteinyl-tRNA aminoacylation;CC:cytoplasm;MF:cysteine-tRNA ligase activity;MF:zinc ion binding;MF:peroxidase activity;MF:ATP binding;	K01883	cysS	map00970	Aminoacyl-tRNA biosynthesis
DK62_RS03580	DK62_RS03580	hypothetical protein	4991.04	3275.77	5016.99	2920.41	2314.79	3001.04	3085.59	3194.24	4133.41	3968.7	2657.92	3139.92	GO:0016787	MF:hydrolase activity;	------	------	------	------
DK62_RS03585	DK62_RS03585	LysE/ArgO family amino acid transporter	60.47	36.86	34.85	23.98	213.03	35.15	36.25	31.22	48.67	29.42	124.09	33.74	GO:0006865;GO:0016021;GO:0005886	BP:amino acid transport;CC:integral component of membrane;CC:plasma membrane;	K06895	lysE	------	------
DK62_RS03590	DK62_RS03590	SOS response-associated peptidase	25.44	30.64	16.7	15.82	15.18	19.06	24.93	28.02	28.04	16.26	17.12	26.48	GO:0006974;GO:0018142;GO:0008233;GO:0003697	BP:cellular response to DNA damage stimulus;BP:protein-DNA covalent cross-linking;MF:peptidase activity;MF:single-stranded DNA binding;	------	------	------	------
DK62_RS03595	DK62_RS03595	NUDIX domain-containing protein	75.33	75.09	57.19	42.51	35.82	44.91	62.46	52.14	75.21	49.85	40.37	57.3	GO:0016787	MF:hydrolase activity;	------	------	------	------
DK62_RS03600	DK62_RS03600	TIGR02301 family protein	72.23	62.59	38.73	34.93	38.19	43.98	55.34	64.57	67.41	36.83	41.09	59.96	------	------	------	------	------	------
DK62_RS03605	DK62_RS03605	hypothetical protein	854.38	750.93	336.4	286.16	591.01	446.38	522.18	662.44	802.66	311.28	518.7	592.31	------	------	------	------	------	------
DK62_RS03610	DK62_RS03610	hypothetical protein	160	156.02	60.1	39.5	150.54	132.55	174.38	196.62	158.01	49.8	141.55	185.5	------	------	------	------	------	------
DK62_RS03615	DK62_RS03615	dihydroorotase	75.12	74.51	71.79	72.21	97.82	104.53	101.5	110.06	74.82	72	101.18	105.78	GO:0016812;GO:0004151;GO:0046872	MF:hydrolase activity, acting on carbon-nitroge;MF:dihydroorotase activity;MF:metal ion binding;	K01465	pyrC	map00240	Pyrimidine metabolism
DK62_RS03620	DK62_RS03620	folate-binding protein YgfZ	69.03	86.74	74.71	87.9	65.82	65.87	86.93	110.36	77.89	81.31	65.85	98.65	GO:0032259;GO:0004047;GO:0016740;GO:0008168	BP:methylation;MF:aminomethyltransferase activity;MF:transferase activity;MF:methyltransferase activity;	K06980	ygfZ	------	------
DK62_RS03625	DK62_RS03625	HD family hydrolase	22.18	24.78	15.56	17.68	12.76	18.52	19.54	18.64	23.48	16.62	15.64	19.09	GO:0016787	MF:hydrolase activity;	K06952	------	------	------
DK62_RS03630	DK62_RS03630	tyrosine phosphatase family protein	14.02	15.54	4.23	4.78	3.03	3.22	5.7	6.44	14.78	4.51	3.13	6.07	GO:0004725	MF:protein tyrosine phosphatase activity;	------	------	------	------
DK62_RS03635	recO	DNA repair protein RecO	27.93	32.74	18.21	11.85	18	25.52	28.91	29.54	30.34	15.03	21.76	29.23	GO:0006310;GO:0006281	BP:DNA recombination;BP:DNA repair;	K03584	recO	map03440	Homologous recombination
DK62_RS03640	era	GTPase Era	88.26	92.63	57.07	45.08	130.34	97.47	109.01	101.73	90.45	51.08	113.91	105.37	GO:0042274;GO:0005737;GO:0005886;GO:0070181;GO:0003924;GO:0003746;GO:0005525	BP:ribosomal small subunit biogenesis;CC:cytoplasm;CC:plasma membrane;MF:small ribosomal subunit rRNA binding;MF:GTPase activity;MF:translation elongation factor activity;MF:GTP binding;	K03595	era	------	------
DK62_RS03645	rnc	ribonuclease III	112.94	104.82	52.83	45.32	129.64	137.27	130.7	136.99	108.88	49.08	133.46	133.85	GO:0008033;GO:0016075;GO:0006364;GO:0006397;GO:0005737;GO:0004525;GO:0019843;GO:0046872	BP:tRNA processing;BP:rRNA catabolic process;BP:rRNA processing;BP:mRNA processing;CC:cytoplasm;MF:ribonuclease III activity;MF:rRNA binding;MF:metal ion binding;	K03685	rnc	map05205;map03008	Proteoglycans in cancer;Ribosome biogenesis in eukaryotes
DK62_RS03650	lepB	signal peptidase I	194.28	184.32	96.7	69.54	184.22	187.33	207.69	225.18	189.3	83.12	185.78	216.44	GO:0016021;GO:0004252	CC:integral component of membrane;MF:serine-type endopeptidase activity;	K03100	lepB	map03060	Protein export
DK62_RS03655	acpS	holo-ACP synthase	76.67	67.01	61.73	36.63	73.88	78.93	100.58	84.67	71.84	49.18	76.41	92.63	GO:0006633;GO:0005737;GO:0008897;GO:0000287;GO:0016491	BP:fatty acid biosynthetic process;CC:cytoplasm;MF:holo-[acyl-carrier-protein] synthase activity;MF:magnesium ion binding;MF:oxidoreductase activity;	K00997	acpS	map00770	Pantothenate and CoA biosynthesis
DK62_RS03660	DK62_RS03660	DUF2062 domain-containing protein	99.27	92.73	87.84	53.35	85.39	118.82	131.93	152.44	96	70.6	102.11	142.19	GO:0016021	CC:integral component of membrane;	K09928	------	------	------
DK62_RS03665	DK62_RS03665	helix-turn-helix transcriptional regulator	72.3	49.85	66.43	34.13	41.09	61.32	63.09	60.3	61.08	50.28	51.21	61.7	GO:0003700;GO:0043565	MF:transcription factor activity, sequence-specific DNA binding;MF:sequence-specific DNA binding;	------	------	------	------
DK62_RS03670	DK62_RS03670	MFS transporter	36.68	33.58	23.94	23.87	73.71	65.08	58.85	79.69	35.13	23.91	69.4	69.27	GO:0016021;GO:0022857	CC:integral component of membrane;MF:transmembrane transporter activity;	K08223	fsr	------	------
DK62_RS03675	hemN	oxygen-independent coproporphyrinogen III oxidase	335.03	259.88	124.68	30.8	565.12	754.98	606.6	373.42	297.46	77.74	660.05	490.01	GO:0006782;GO:0005737;GO:0051539;GO:0004109;GO:0051989;GO:0046872	BP:protoporphyrinogen IX biosynthetic process;CC:cytoplasm;MF:4 iron, 4 sulfur cluster binding;MF:coproporphyrinogen oxidase activity;MF:coproporphyrinogen dehydrogenase activity;MF:metal ion binding;	K02495	hemN	map00860	Porphyrin and chlorophyll metabolism
DK62_RS03680	DK62_RS03680	helix-turn-helix domain-containing protein	220.21	263.61	245.52	202.78	572.85	629.26	571.02	639.34	241.91	224.15	601.06	605.18	GO:0006355;GO:0003677	BP:regulation of transcription, DNA-templated;MF:DNA binding;	K01420	fnr	------	------
DK62_RS03685	pyrE	orotate phosphoribosyltransferase	130.77	121.85	48.8	47.67	174.63	160.98	144.23	155.89	126.31	48.24	167.81	150.06	GO:0044205;GO:0009116;GO:0019856;GO:0000287;GO:0004588	BP:'de novo' UMP biosynthetic process;BP:nucleoside metabolic process;BP:pyrimidine nucleobase biosynthetic process;MF:magnesium ion binding;MF:orotate phosphoribosyltransferase activity;	K00762	pyrE	map00240	Pyrimidine metabolism
DK62_RS03690	DK62_RS03690	bifunctional (p)ppGpp synthetase/guanosine-3'%2C5'-bis(diphosphate) 3'-pyrophosphohydrolase	115.37	117.5	64.68	49.07	107.34	113.02	112.86	121.3	116.44	56.88	110.18	117.08	GO:0015969;GO:0016787;GO:0008728;GO:0016301;GO:0005524;GO:0005525	BP:guanosine tetraphosphate metabolic process;MF:hydrolase activity;MF:GTP diphosphokinase activity;MF:kinase activity;MF:ATP binding;MF:GTP binding;	K01139	spoT	map00230	Purine metabolism
DK62_RS03695	rpoZ	DNA-directed RNA polymerase subunit omega	528.41	537.51	379.11	316.71	495.36	627.59	511.74	577.54	532.96	347.91	561.48	544.64	GO:0006351;GO:0003899;GO:0003677;GO:0016491	BP:transcription, DNA-templated;MF:DNA-directed RNA polymerase activity;MF:DNA binding;MF:oxidoreductase activity;	K03060	rpoZ	map03020	RNA polymerase
DK62_RS03700	DK62_RS03700	NYN domain-containing protein	150.85	152.56	69.48	63.39	145.05	169.99	146.24	153.33	151.71	66.44	157.52	149.79	------	------	------	------	------	------
DK62_RS03705	DK62_RS03705	uracil-DNA glycosylase	53.43	58.77	31.26	25.7	37.95	51.46	49.29	57.29	56.1	28.48	44.71	53.29	GO:0006284;GO:0004844;GO:0046872;GO:0033958;GO:0051539	BP:base-excision repair;MF:uracil DNA N-glycosylase activity;MF:metal ion binding;MF:DNA-deoxyinosine glycosylase activity;MF:4 iron, 4 sulfur cluster binding;	K21929	udg	map03410	Base excision repair
DK62_RS03710	smpB	SsrA-binding protein SmpB	70.81	80.28	54.8	60.8	57.78	85.38	94.31	107.85	75.55	57.8	71.58	101.08	GO:0070929;GO:0005737;GO:0003723	BP:trans-translation;CC:cytoplasm;MF:RNA binding;	K03664	smpB	------	------
DK62_RS03715	dapA	4-hydroxy-tetrahydrodipicolinate synthase	140.35	168.54	88.27	115.56	110.95	125.22	170.93	186.52	154.45	101.92	118.09	178.73	GO:0009089;GO:0019877;GO:0005737;GO:0008840	BP:lysine biosynthetic process via diaminopimelate;BP:diaminopimelate biosynthetic process;CC:cytoplasm;MF:4-hydroxy-tetrahydrodipicolinate synthase;	K01714	dapA	map00300;map00261	Lysine biosynthesis;Monobactam biosynthesis
DK62_RS03720	DK62_RS03720	lytic transglycosylase domain-containing protein	270.71	199.12	205.97	107.54	250.22	292.76	263.03	296.76	234.92	156.76	271.49	279.9	GO:0008152;GO:0042597;GO:0004553	BP:metabolic process;CC:periplasmic space;MF:hydrolase activity, hydrolyzing O-glycosyl compounds;	K08309	slt	------	------
DK62_RS03725	DK62_RS03725	endonuclease	97.65	96.84	76.84	68.04	101.51	73.47	98.23	95.23	97.25	72.44	87.49	96.73	GO:0016021;GO:0005840	CC:integral component of membrane;CC:ribosome;	------	------	------	------
DK62_RS03730	DK62_RS03730	hypothetical protein	700.6	738.13	769.69	552.78	558.19	568.38	603.52	648.15	719.37	661.24	563.29	625.84	GO:0016021	CC:integral component of membrane;	------	------	------	------
DK62_RS03735	DK62_RS03735	hypothetical protein	34.71	42.89	26.89	27.12	29.02	30.01	39.89	51.92	38.8	27.01	29.52	45.91	------	------	------	------	------	------
DK62_RS03740	DK62_RS03740	porin	1245.21	1569.49	603.2	698.79	836.16	907.15	1066.07	1271.73	1407.35	651	871.66	1168.9	GO:0006811;GO:0009279;GO:0046930;GO:0015288	BP:ion transport;CC:cell outer membrane;CC:pore complex;MF:porin activity;	------	------	------	------
DK62_RS03750	DK62_RS03750	porin	5.12	9.08	4.26	5.01	1.67	0.69	1.23	1.03	7.1	4.64	1.18	1.13	GO:0006811;GO:0009279;GO:0046930;GO:0015288	BP:ion transport;CC:cell outer membrane;CC:pore complex;MF:porin activity;	------	------	------	------
DK62_RS03755	DK62_RS03755	site-specific integrase	15.05	14.1	17.51	18.19	12.64	14.68	16.07	15.64	14.58	17.85	13.66	15.86	GO:0006310;GO:0015074;GO:0003677	BP:DNA recombination;BP:DNA integration;MF:DNA binding;	------	------	------	------
DK62_RS03760	DK62_RS03760	pyridoxal phosphate-dependent aminotransferase	100.36	97.23	83.79	67.94	105.04	109.23	133.29	139.54	98.8	75.87	107.14	136.42	GO:0009058;GO:0008483;GO:0030170;GO:0004400	BP:biosynthetic process;MF:transaminase activity;MF:pyridoxal phosphate binding;MF:histidinol-phosphate transaminase activity;	K00817	hisC	map00340;map00360;map00350;map00960;map00400;map00401	Histidine metabolism;Phenylalanine metabolism;Tyrosine metabolism;Tropane, piperidine and pyridine alkaloid biosynthesis;Phenylalanine, tyrosine and tryptophan biosynthesis;Novobiocin biosynthesis
DK62_RS03765	DK62_RS03765	DUF423 domain-containing protein	39.71	42.48	26.55	22.46	31.38	41.26	49.64	43.11	41.1	24.51	36.32	46.38	GO:0016021	CC:integral component of membrane;	------	------	------	------
DK62_RS03770	DK62_RS03770	hypothetical protein	355.82	351.61	165.61	120.35	141.66	161.87	182.58	214.62	353.72	142.98	151.77	198.6	------	------	------	------	------	------
DK62_RS03775	DK62_RS03775	YitT family protein	40.34	32.94	67.58	44.82	54.15	70.05	66.86	69.24	36.64	56.2	62.1	68.05	GO:0016021;GO:0005886	CC:integral component of membrane;CC:plasma membrane;	------	------	------	------
DK62_RS03780	DK62_RS03780	sel1 repeat family protein	298.33	302.39	146.29	78.79	278.91	393.14	347.43	359.12	300.36	112.54	336.03	353.28	------	------	K07126	------	------	------
DK62_RS03785	DK62_RS03785	hypothetical protein	9.91	5.52	7.27	5.2	5.33	6.5	5.36	7.18	7.72	6.24	5.92	6.27	------	------	------	------	------	------
DK62_RS03790	DK62_RS03790	DUF2147 domain-containing protein	14.06	15.63	8.31	11.26	6.61	8.04	12.83	14.5	14.85	9.79	7.33	13.67	------	------	------	------	------	------
DK62_RS03795	DK62_RS03795	glutathione S-transferase N-terminal domain-containing protein	174.02	181.77	162.68	148.79	130.87	187.89	191.77	189.88	177.9	155.74	159.38	190.83	GO:0006749;GO:0016740;GO:0004364	BP:glutathione metabolic process;MF:transferase activity;MF:glutathione transferase activity;	K11209	yghU	------	------
DK62_RS03810	DK62_RS03810	AMP nucleosidase	451.5	404.04	264.68	192.67	222.29	208.36	173.86	176.47	427.77	228.68	215.33	175.17	GO:0044209;GO:0009116;GO:0008714	BP:AMP salvage;BP:nucleoside metabolic process;MF:AMP nucleosidase activity;	K01241	amn	map00230	Purine metabolism
DK62_RS03815	DK62_RS03815	endonuclease/exonuclease/phosphatase family protein	176.33	133.07	85.98	78.64	204.07	194.27	242.05	291.25	154.7	82.31	199.17	266.65	GO:0016021	CC:integral component of membrane;	------	------	------	------
DK62_RS03820	DK62_RS03820	electron transfer flavoprotein-ubiquinone oxidoreductase	104.88	116.86	90.73	98.44	116.18	121.54	129.36	133.16	110.87	94.59	118.86	131.26	GO:0004174;GO:0046872;GO:0051539	MF:electron-transferring-flavoprotein dehydrogenase activity;MF:metal ion binding;MF:4 iron, 4 sulfur cluster binding;	K00311	------	------	------
DK62_RS03825	DK62_RS03825	uracil-DNA glycosylase	262.84	292.22	294.72	276.26	218.4	303.85	345.55	373.31	277.53	285.49	261.13	359.43	GO:0016787;GO:0016779;GO:0046872;GO:0051539	MF:hydrolase activity;MF:nucleotidyltransferase activity;MF:metal ion binding;MF:4 iron, 4 sulfur cluster binding;	K21929	udg	map03410	Base excision repair
DK62_RS03840	DK62_RS03840	DMT family transporter	22.47	28.51	34.73	24.23	33.19	35.72	41.79	37.3	25.49	29.48	34.46	39.55	GO:0016021	CC:integral component of membrane;	------	------	------	------
DK62_RS03845	pepN	aminopeptidase N	131.64	144.4	53.37	62.55	86.43	88.2	117.91	123.86	138.02	57.96	87.32	120.89	GO:0004177;GO:0016829;GO:0008270;GO:0008237	MF:aminopeptidase activity;MF:lyase activity;MF:zinc ion binding;MF:metallopeptidase activity;	K01256	pepN	map00480	Glutathione metabolism
DK62_RS03850	DK62_RS03850	ATP-binding protein	42.89	41.92	13.36	10.21	42.88	41.73	28.15	25.27	42.41	11.79	42.31	26.71	GO:0018298;GO:0016021;GO:0000155;GO:0009881	BP:protein-chromophore linkage;CC:integral component of membrane;MF:phosphorelay sensor kinase activity;MF:photoreceptor activity;	K07716	pleC	map04112;map02020	Cell cycle - Caulobacter;Two-component system
DK62_RS03855	DK62_RS03855	O-antigen ligase family protein	67.44	66.72	33.52	40.2	56.12	55.41	56.75	64.69	67.08	36.86	55.77	60.72	GO:0016021;GO:0016740	CC:integral component of membrane;MF:transferase activity;	------	------	------	------
DK62_RS03860	DK62_RS03860	bifunctional [glutamine synthetase] adenylyltransferase/[glutamine synthetase]-adenylyl-L-tyrosine phosphorylase	37.26	40.82	11.67	14.11	19.03	20.15	25.95	29.44	39.04	12.89	19.59	27.7	GO:0000820;GO:0008728;GO:0000287;GO:0008882;GO:0047388;GO:0016874;GO:0005524	BP:regulation of glutamine family amino acid metabolic process;MF:GTP diphosphokinase activity;MF:magnesium ion binding;MF:[glutamate-ammonia-ligase] adenylyltransferase activity;MF:adenylyl-[glutamate-ammonia ligase] hydrolase activity;MF:ligase activity;MF:ATP binding;	K00982	glnE	------	------
DK62_RS03865	DK62_RS03865	HAMP domain-containing histidine kinase	33.34	32.09	10.95	9.01	22.72	29.06	30.86	32.42	32.72	9.98	25.89	31.64	GO:0016021;GO:0000155	CC:integral component of membrane;MF:phosphorelay sensor kinase activity;	------	------	------	------
DK62_RS03870	DK62_RS03870	response regulator transcription factor	45.1	52.45	20.31	17.74	68.9	59.68	78.99	79.7	48.78	19.03	64.29	79.35	GO:0000160;GO:0006355;GO:0003677	BP:phosphorelay signal transduction system;BP:regulation of transcription, DNA-templated;MF:DNA binding;	K02483	------	------	------
DK62_RS03875	DK62_RS03875	DegQ family serine endoprotease	190.93	248.52	92.12	95.98	380.74	327.97	489.73	529.92	219.73	94.05	354.36	509.83	GO:0042597;GO:0030288;GO:0004252	CC:periplasmic space;CC:outer membrane-bounded periplasmic space;MF:serine-type endopeptidase activity;	K04771	degP	map02020;map01503	Cationic antimicrobial peptide (CAMP) resistance
DK62_RS03880	DK62_RS03880	cytochrome c-type biogenesis protein CcmH	56.13	62.93	16.87	12.25	69.92	66.33	70.7	91.56	59.53	14.56	68.13	81.13	GO:0016021;GO:0046872	CC:integral component of membrane;MF:metal ion binding;	K02200	ccmH	------	------
DK62_RS03885	DK62_RS03885	heme lyase CcmF/NrfE family subunit	105.48	127.98	55.41	32.25	92.33	113.88	125.77	150.61	116.73	43.83	103.11	138.19	------	------	K02198	ccmF	------	------
DK62_RS03890	ccmE	cytochrome c maturation protein CcmE	82.23	114.83	73.12	57.29	173.73	149.21	137.56	157.81	98.53	65.21	161.47	147.69	GO:0017003;GO:0017004;GO:0016021;GO:0005886;GO:0020037;GO:0046872	BP:protein-heme linkage;BP:cytochrome complex assembly;CC:integral component of membrane;CC:plasma membrane;MF:heme binding;MF:metal ion binding;	K02197	ccmE	------	------
DK62_RS03895	ccmI	c-type cytochrome biogenesis protein CcmI	58.41	76.09	55.28	61.34	76.7	136.87	146.05	161.26	67.25	58.31	106.79	153.66	GO:0017004;GO:0016021	BP:cytochrome complex assembly;CC:integral component of membrane;	K02200	ccmH	------	------
DK62_RS03900	DK62_RS03900	hypothetical protein	94.43	114.05	41.9	32.37	55.32	69.96	87.8	84.62	104.24	37.14	62.64	86.21	------	------	------	------	------	------
DK62_RS03905	DK62_RS03905	HAMP domain-containing histidine kinase	46.7	62.05	25.01	23.11	12.19	17.67	19.9	21.66	54.38	24.06	14.93	20.78	GO:0016021;GO:0000155	CC:integral component of membrane;MF:phosphorelay sensor kinase activity;	------	------	------	------
DK62_RS03910	DK62_RS03910	response regulator transcription factor	79.28	99.35	55.24	59.83	37.32	44.37	40.22	43.83	89.32	57.54	40.85	42.03	GO:0000160;GO:0008643;GO:0006355;GO:0003677	BP:phosphorelay signal transduction system;BP:carbohydrate transport;BP:regulation of transcription, DNA-templated;MF:DNA binding;	K02483	------	------	------
DK62_RS03915	DK62_RS03915	hypothetical protein	470.61	602.58	517.61	495.15	50.31	254.23	249.36	272.21	536.6	506.38	152.27	260.79	------	------	------	------	------	------
DK62_RS03920	DK62_RS03920	hypothetical protein	133.57	126.73	77.45	60.5	89.34	129.56	124.74	115.05	130.15	68.98	109.45	119.9	GO:0016021	CC:integral component of membrane;	------	------	------	------
DK62_RS03930	DK62_RS03930	NlpC/P60 family protein	1.04	0.5	0.27	0.56	0.54	0.64	0.25	0.43	0.77	0.42	0.59	0.34	------	------	------	------	------	------
DK62_RS03935	DK62_RS03935	DUF2163 domain-containing protein	1.31	1.77	1.39	0.85	1.96	1.33	0.94	1.15	1.54	1.12	1.65	1.05	------	------	------	------	------	------
DK62_RS03940	DK62_RS03940	TIGR02217 family protein	0.23	0	0.58	0.6	0.22	0.46	0.14	0	0.12	0.59	0.34	0.07	GO:0016787	MF:hydrolase activity;	------	------	------	------
DK62_RS03945	DK62_RS03945	phage tail tape measure protein	0.99	1.17	0.73	0.75	0.66	1.02	0.34	1.02	1.08	0.74	0.84	0.68	------	------	------	------	------	------
DK62_RS03950	DK62_RS03950	gene transfer agent family protein	4.28	1.2	4.8	3.59	3.43	0	2.47	2.51	2.74	4.2	1.72	2.49	------	------	------	------	------	------
DK62_RS03955	DK62_RS03955	phage major tail protein%2C TP901-1 family	0.91	1.63	2.37	5.17	1.95	1.17	1.11	2.39	1.27	3.77	1.56	1.75	------	------	------	------	------	------
DK62_RS03960	DK62_RS03960	DUF3168 domain-containing protein	0.93	0.28	2.44	5.63	1.39	0	0	0.99	0.61	4.04	0.7	0.5	------	------	------	------	------	------
DK62_RS03965	DK62_RS03965	phage head closure protein	0.67	0	4.45	4.57	0.8	0.7	0	0	0.34	4.51	0.75	0	------	------	------	------	------	------
DK62_RS03975	DK62_RS03975	phage major capsid protein	3.33	2.47	9.65	12.8	1.88	2.23	3.15	2.54	2.9	11.23	2.06	2.85	------	------	------	------	------	------
DK62_RS03985	DK62_RS03985	DUF6107 family protein	1.89	3.58	11.32	10.91	0.9	0.56	2.33	0.58	2.74	11.12	0.73	1.46	GO:0016021	CC:integral component of membrane;	------	------	------	------
DK62_RS03990	DK62_RS03990	phage portal protein	0.99	1.42	10.2	13.47	0.56	0.8	1.5	0.87	1.21	11.84	0.68	1.19	------	------	------	------	------	------
DK62_RS03995	DK62_RS03995	DNA-packaging protein	3.83	4.84	16.82	45.99	4.09	2.83	3.84	3.35	4.34	31.41	3.46	3.6	------	------	------	------	------	------
DK62_RS04000	DK62_RS04000	hypothetical protein	8.94	3.34	61.52	128.55	6.01	5.16	7.58	6.93	6.14	95.04	5.59	7.26	------	------	------	------	------	------
DK62_RS04005	DK62_RS04005	penicillin-binding protein 1A	200.49	187.98	86.76	52.18	103.72	144.84	151.02	149.39	194.24	69.47	124.28	150.21	GO:0009252;GO:0008955;GO:0004180;GO:0008658	BP:peptidoglycan biosynthetic process;MF:peptidoglycan glycosyltransferase activity;MF:carboxypeptidase activity;MF:penicillin binding;	K05366	mrcA	map00550;map01501	Peptidoglycan biosynthesis;beta-Lactam resistance
DK62_RS04010	DK62_RS04010	DUF1214 domain-containing protein	86.18	85.77	24.72	24.93	24.12	60.42	50.49	56.22	85.98	24.83	42.27	53.36	------	------	------	------	------	------
DK62_RS04015	DK62_RS04015	hypothetical protein	132.62	113.53	35.4	13.27	53.25	49.08	51.76	53.14	123.08	24.34	51.17	52.45	GO:0016021	CC:integral component of membrane;	------	------	------	------
DK62_RS04020	DK62_RS04020	hypothetical protein	86.74	85.79	49.02	34.18	81.7	120.17	88.11	97.94	86.27	41.6	100.94	93.03	------	------	------	------	------	------
DK62_RS04025	DK62_RS04025	DUF1491 family protein	95.43	98.79	39.67	27.57	71.77	73.94	75.44	68.74	97.11	33.62	72.86	72.09	------	------	------	------	------	------
DK62_RS04030	DK62_RS04030	peptidoglycan-binding protein	166.5	166.86	122.07	74.92	160.12	169.07	156.15	171.87	166.68	98.5	164.6	164.01	GO:0016021	CC:integral component of membrane;	------	------	------	------
DK62_RS04035	DK62_RS04035	HAMP domain-containing histidine kinase	190.87	193.01	139.96	95.49	169.25	175.58	161.38	178.87	191.94	117.73	172.42	170.13	GO:0016021;GO:0000155;GO:0005524	CC:integral component of membrane;MF:phosphorelay sensor kinase activity;MF:ATP binding;	K11357	divJ	map04112;map02020	Cell cycle - Caulobacter;Two-component system
DK62_RS04040	DK62_RS04040	hypothetical protein	28.81	18.69	13.47	5.93	21.13	24.67	26.12	27.53	23.75	9.7	22.9	26.83	------	------	------	------	------	------
DK62_RS04045	DK62_RS04045	SufE family protein	179.02	186.69	166.53	159.74	172.76	255.73	256.95	244.59	182.86	163.14	214.25	250.77	------	------	K02426	sufE	------	------
DK62_RS04050	DK62_RS04050	amidase	9.68	7.75	6.19	11.35	3.19	8.06	8.02	8.12	8.72	8.77	5.63	8.07	GO:0016787;GO:0016740;GO:0016874	MF:hydrolase activity;MF:transferase activity;MF:ligase activity;	K02433	gatA	map00970	Aminoacyl-tRNA biosynthesis
DK62_RS04055	DK62_RS04055	DUF6456 domain-containing protein	4.96	4.23	10.75	56.79	4.25	2.28	3.72	3.45	4.6	33.77	3.27	3.59	------	------	------	------	------	------
DK62_RS04060	DK62_RS04060	hypothetical protein	1.72	1.37	10.41	52.74	1.86	0.79	0.7	0.4	1.55	31.58	1.33	0.55	GO:0006270;GO:0006275;GO:0043565;GO:0005524	BP:DNA replication initiation;BP:regulation of DNA replication;MF:sequence-specific DNA binding;MF:ATP binding;	------	------	------	------
DK62_RS04065	DK62_RS04065	hypothetical protein	6.3	2.91	9.1	53.69	4.16	6.54	7.84	5.83	4.61	31.4	5.35	6.84	------	------	------	------	------	------
DK62_RS04070	DK62_RS04070	MucR family transcriptional regulator	772.07	714.02	297.31	255.08	876.06	647.72	734.49	948.95	743.05	276.2	761.89	841.72	GO:0006355;GO:0008270;GO:0003677	BP:regulation of transcription, DNA-templated;MF:zinc ion binding;MF:DNA binding;	------	------	------	------
DK62_RS04075	DK62_RS04075	S9 family peptidase	143.09	167.17	50.18	50.1	78.03	71.05	79.2	108.29	155.13	50.14	74.54	93.75	GO:0004252	MF:serine-type endopeptidase activity;	K01354	ptrB	map05142;map05143	Chagas disease;African trypanosomiasis
DK62_RS04080	DK62_RS04080	hypothetical protein	49.46	50.71	17.17	10.74	24.06	22.92	25.72	36.37	50.09	13.96	23.49	31.05	------	------	------	------	------	------
DK62_RS04085	DK62_RS04085	superoxide dismutase	505.42	474.17	930.84	975.86	813.23	738.18	803.43	807.54	489.8	953.35	775.71	805.49	GO:0004784;GO:0046872	MF:superoxide dismutase activity;MF:metal ion binding;	K04564	------	map04146;map04013;map05208;map04068;map05016;map05417;map04213;map04212;map04211	Peroxisome;MAPK signaling pathway - fly;Chemical carcinogenesis - reactive oxygen species;FoxO signaling pathway;Huntington disease;Lipid and atherosclerosis;Longevity regulating pathway - multiple species;Longevity regulating pathway - worm;Longevity regulating pathway
DK62_RS04095	DK62_RS04095	hypothetical protein	23.98	14.29	14.56	11.8	15.91	12.4	15.56	14.54	19.14	13.18	14.16	15.05	------	------	------	------	------	------
DK62_RS04100	DK62_RS04100	L%2CD-transpeptidase	164.27	183.55	111.58	71.59	211.15	303.31	311.42	341.82	173.91	91.59	257.23	326.62	GO:0009252;GO:0016740	BP:peptidoglycan biosynthetic process;MF:transferase activity;	------	------	------	------
DK62_RS04105	DK62_RS04105	DUF853 domain-containing protein	74.22	77.56	76.51	81.79	67.86	73.24	71.17	72.44	75.89	79.15	70.55	71.81	------	------	K06915	------	------	------
DK62_RS04110	DK62_RS04110	hypothetical protein	284.86	304.76	432.08	445.57	59.99	235.07	292.78	307.79	294.81	438.83	147.53	300.29	------	------	------	------	------	------
DK62_RS04125	DK62_RS04125	FadR family transcriptional regulator	14.15	13.54	13.19	11.48	6.29	9.14	14.61	10.34	13.85	12.34	7.72	12.48	GO:0003700;GO:0003677	MF:transcription factor activity, sequence-specific DNA binding;MF:DNA binding;	------	------	------	------
DK62_RS04130	DK62_RS04130	magnesium transporter CorA family protein	146.48	159.7	113.41	87.46	93.02	121.91	111	120.08	153.09	100.44	107.47	115.54	GO:0016021;GO:0046873	CC:integral component of membrane;MF:metal ion transmembrane transporter activity;	K03284	corA	------	------
DK62_RS04135	DK62_RS04135	AbrB/MazE/SpoVT family DNA-binding domain-containing protein	3763.13	4193.54	3047.88	2015.88	3726.41	6489.4	6579.24	4768.08	3978.34	2531.88	5107.91	5673.66	GO:0003677	MF:DNA binding;	------	------	------	------
DK62_RS04140	DK62_RS04140	type II toxin-antitoxin system death-on-curing family toxin	263.26	250.01	111.07	71.06	414.14	429.56	366.73	320.17	256.64	91.07	421.85	343.45	GO:0016301	MF:kinase activity;	K07341	doc	------	------
DK62_RS04145	DK62_RS04145	GreA/GreB family elongation factor	506.44	503.65	589.12	501.82	276.26	397.9	414.15	403.67	505.05	545.47	337.08	408.91	GO:0032784;GO:0003746;GO:0070063;GO:0003677	BP:regulation of DNA-templated transcription, elongation;MF:translation elongation factor activity;MF:RNA polymerase binding;MF:DNA binding;	------	------	------	------
DK62_RS04150	DK62_RS04150	asparaginase	15.6	17.71	8.52	12.38	5.7	9.56	11.17	11.6	16.66	10.45	7.63	11.39	------	------	------	------	------	------
DK62_RS04155	betI	transcriptional regulator BetI	274.91	238.59	235.33	145.09	56.39	75.17	49.23	31.67	256.75	190.21	65.78	40.45	GO:0045892;GO:0019285;GO:0003700;GO:0003677	BP:negative regulation of transcription, DNA-templated;BP:glycine betaine biosynthetic process from choline;MF:transcription factor activity, sequence-specific DNA binding;MF:DNA binding;	K02167	betI	------	------
DK62_RS04180	betB	betaine-aldehyde dehydrogenase	262.67	200	241.3	149.57	32.55	35.15	37.4	35.41	231.34	195.44	33.85	36.41	GO:0019285;GO:0046872;GO:0008802	BP:glycine betaine biosynthetic process from choline;MF:metal ion binding;MF:betaine-aldehyde dehydrogenase activity;	K00130	betB	map00260	Glycine, serine and threonine metabolism
DK62_RS04185	DK62_RS04185	AraC family transcriptional regulator	54.85	62.22	26.07	13.42	79.87	105.89	106.13	125.03	58.54	19.75	92.88	115.58	------	------	------	------	------	------
DK62_RS04190	DK62_RS04190	AraC family transcriptional regulator	19.02	25.03	8.71	6.31	36.38	40.81	33.92	37.64	22.03	7.51	38.6	35.78	------	------	------	------	------	------
DK62_RS04195	DK62_RS04195	LacI family DNA-binding transcriptional regulator	16.03	18.14	7.02	11.22	39.47	56.08	44.22	46.21	17.09	9.12	47.78	45.22	GO:0006355;GO:0003677	BP:regulation of transcription, DNA-templated;MF:DNA binding;	K02529	lacI	------	------
DK62_RS04200	xylB	xylulokinase	11.57	12.03	5.56	4.74	19.35	18.9	12.25	12.19	11.8	5.15	19.13	12.22	GO:0042732;GO:0005998;GO:0016491;GO:0004856;GO:0005524	BP:D-xylose metabolic process;BP:xylulose catabolic process;MF:oxidoreductase activity;MF:xylulokinase activity;MF:ATP binding;	K00854	xylB	map00040	Pentose and glucuronate interconversions
DK62_RS04205	xylA	xylose isomerase	31.15	32.02	10.33	12.34	49.17	43.29	36.92	34.48	31.59	11.34	46.23	35.7	GO:0042732;GO:0005737;GO:0000287;GO:0009045	BP:D-xylose metabolic process;CC:cytoplasm;MF:magnesium ion binding;MF:xylose isomerase activity;	K01805	xylA	map00040;map00051	Pentose and glucuronate interconversions;Fructose and mannose metabolism
DK62_RS04210	DK62_RS04210	Gfo/Idh/MocA family oxidoreductase	29.1	31.37	19.63	14.88	20.1	18.03	21.47	18.61	30.24	17.26	19.07	20.04	GO:0016491;GO:0000166	MF:oxidoreductase activity;MF:nucleotide binding;	------	------	------	------
DK62_RS04215	DK62_RS04215	sugar phosphate isomerase/epimerase	38.75	39.61	27.97	21.67	24.06	19.08	20.81	23.97	39.18	24.82	21.57	22.39	GO:0016853	MF:isomerase activity;	------	------	------	------
DK62_RS04220	DK62_RS04220	substrate-binding domain-containing protein	30.27	29.41	19.78	18.16	14.34	14.49	14.87	15.43	29.84	18.97	14.42	15.15	------	------	K10439	rbsB	map02030;map02010	Bacterial chemotaxis;ABC transporters
DK62_RS04225	DK62_RS04225	ABC transporter permease	3.92	5.31	4.68	2.91	2.57	2.76	3.26	3.21	4.62	3.8	2.67	3.24	GO:0016021;GO:0005886;GO:0022857	CC:integral component of membrane;CC:plasma membrane;MF:transmembrane transporter activity;	K10440	rbsC	map02010	ABC transporters
DK62_RS04230	DK62_RS04230	sugar ABC transporter ATP-binding protein	6.25	6.36	1.75	1.79	3.21	4.72	3.77	2.93	6.31	1.77	3.97	3.35	GO:0042626;GO:0005524	MF:ATPase activity, coupled to transmembrane movement of substances;MF:ATP binding;	K10441	rbsA	map02010	ABC transporters
DK62_RS04235	DK62_RS04235	glycosyltransferase family 4 protein	224.4	198.41	78.06	48.46	77.27	100.98	118.62	126.03	211.41	63.26	89.13	122.33	GO:0016757	MF:transferase activity, transferring glycosyl groups;	------	------	------	------
DK62_RS04240	DK62_RS04240	AGE family epimerase/isomerase	327.3	283.07	174.63	112.84	199.9	231.51	282.03	293.86	305.19	143.74	215.71	287.95	GO:0005975;GO:0016853;GO:0004476	BP:carbohydrate metabolic process;MF:isomerase activity;MF:mannose-6-phosphate isomerase activity;	------	------	------	------
DK62_RS04245	DK62_RS04245	mannose-1-phosphate guanylyltransferase/mannose-6-phosphate isomerase	228.41	197	111.89	86.06	159.51	133.86	157.3	177.5	212.71	98.98	146.69	167.4	GO:0000271;GO:0016853;GO:0004475;GO:0005525	BP:polysaccharide biosynthetic process;MF:isomerase activity;MF:mannose-1-phosphate guanylyltransferase activity;MF:GTP binding;	K00971	manC	map00520;map00051;map00541	Amino sugar and nucleotide sugar metabolism;Fructose and mannose metabolism;O-Antigen nucleotide sugar biosynthesis
DK62_RS04250	DK62_RS04250	phosphomannomutase	98.76	106.05	48.03	29.53	68.81	69.44	69.26	77.67	102.41	38.78	69.13	73.47	GO:0005975;GO:0000287;GO:0004615	BP:carbohydrate metabolic process;MF:magnesium ion binding;MF:phosphomannomutase activity;	K01840	manB	map00520;map00051;map00541	Amino sugar and nucleotide sugar metabolism;Fructose and mannose metabolism;O-Antigen nucleotide sugar biosynthesis
DK62_RS04285	DK62_RS04285	glycosyltransferase family 4 protein	115.35	112.18	44.28	38.67	107.42	81	88.3	100.13	113.77	41.48	94.21	94.22	GO:0016757	MF:transferase activity, transferring glycosyl groups;	------	------	------	------
DK62_RS04315	gmd	GDP-mannose 4%2C6-dehydratase	929.31	926.24	447.16	390.98	826.51	671.92	835.87	922.62	927.78	419.07	749.22	879.25	GO:0019673;GO:0008446;GO:0070401;GO:0016491	BP:GDP-mannose metabolic process;MF:GDP-mannose 4,6-dehydratase activity;MF:NADP+ binding;MF:oxidoreductase activity;	K01711	gmd	map00520;map00051;map00541	Amino sugar and nucleotide sugar metabolism;Fructose and mannose metabolism;O-Antigen nucleotide sugar biosynthesis
DK62_RS04320	DK62_RS04320	DegT/DnrJ/EryC1/StrS aminotransferase family protein	581.22	633.2	253.14	271.14	392.73	456.62	557.76	603.6	607.21	262.14	424.68	580.68	GO:0003824;GO:0008483	MF:catalytic activity;MF:transaminase activity;	K13010	per	map00520;map00541	Amino sugar and nucleotide sugar metabolism;O-Antigen nucleotide sugar biosynthesis
DK62_RS04325	DK62_RS04325	ABC transporter permease	494.08	528.92	173.25	145.21	281.9	318.55	427.06	471.02	511.5	159.23	300.23	449.04	GO:0055085;GO:0043190	BP:transmembrane transport;CC:ATP-binding cassett;	K09690	wzm	map02010	ABC transporters
DK62_RS04330	DK62_RS04330	ABC transporter ATP-binding protein	317.16	369.72	105.82	98.29	208.56	179.02	257.92	271.78	343.44	102.06	193.79	264.85	GO:0042626;GO:0005524	MF:ATPase activity, coupled to transmembrane movement of substances;MF:ATP binding;	K09691	wzt	map02010	ABC transporters
DK62_RS04335	DK62_RS04335	hypothetical protein	782.91	832.53	264.55	211.74	728.38	411.12	586.3	623.33	807.72	238.15	569.75	604.82	------	------	------	------	------	------
DK62_RS04340	wbkC	LPS biosynthesis N-formyltransferase WbkC	365.46	400.35	154.33	102.98	299.79	255.16	332.35	344.78	382.91	128.66	277.48	338.57	GO:0009058;GO:0016742;GO:0008446	BP:biosynthetic process;MF:hydroxymethyl-, formyl- and related transferase activity;MF:GDP-mannose 4,6-dehydratase activity;	K00607	wbkC	------	------
DK62_RS04370	DK62_RS04370	glycosyltransferase family 4 protein	16.5	16.45	8.39	8.66	16.33	15.29	17.15	16.41	16.48	8.53	15.81	16.78	GO:0016021;GO:0016787;GO:0008963;GO:0016757	CC:integral component of membrane;MF:hydrolase activity;MF:phospho-N-acetylmuramoyl-pentapeptide-transferase activity;MF:transferase activity, transferring glycosyl groups;	------	------	------	------
DK62_RS04375	DK62_RS04375	polysaccharide biosynthesis protein	67.19	69.23	36.36	40.43	50.2	49.8	62.13	64.5	68.21	38.4	50	63.32	GO:0016021;GO:0016829;GO:0016491	CC:integral component of membrane;MF:lyase activity;MF:oxidoreductase activity;	------	------	------	------
DK62_RS04380	DK62_RS04380	DUF2793 domain-containing protein	17.54	18.91	10.88	15.31	11.84	13.67	15.05	13.29	18.23	13.1	12.76	14.17	------	------	------	------	------	------
DK62_RS04385	uraH	hydroxyisourate hydrolase	96.09	71.78	87.8	55.86	58.04	44.58	45.81	48.72	83.94	71.83	51.31	47.27	GO:0006144;GO:0033971	BP:purine nucleobase metabolic process;MF:hydroxyisourate hydrolase activity;	K07127	uraH	map00230	Purine metabolism
DK62_RS04390	DK62_RS04390	ureidoglycolate lyase	22.3	20.69	20.98	30.19	19.26	19.25	19.65	17.34	21.5	25.59	19.26	18.5	GO:0000256;GO:0006145;GO:0050385;GO:0004848	BP:allantoin catabolic process;BP:purine nucleobase catabolic process;MF:ureidoglycolate lyase activity;MF:ureidoglycolate hydrolase activity;	K01483	allA	map00230	Purine metabolism
DK62_RS04395	DK62_RS04395	biotin transporter BioY	60.51	49.04	30.56	21.31	56.09	56.51	67.52	60.94	54.78	25.94	56.3	64.23	GO:0016021;GO:0005886;GO:0015225	CC:integral component of membrane;CC:plasma membrane;MF:biotin transporter activity;	K03523	bioY	map02010	ABC transporters
DK62_RS04400	DK62_RS04400	MBL fold metallo-hydrolase	44.62	45.55	27.78	27.82	26.33	44.46	54.32	61.72	45.09	27.8	35.4	58.02	GO:0016787;GO:0004416	MF:hydrolase activity;MF:hydroxyacylglutathione hydrolase activity;	------	------	------	------
DK62_RS04405	DK62_RS04405	DUF1499 domain-containing protein	70.18	73.25	35.59	30.72	35.64	52.91	59.34	59.03	71.72	33.16	44.28	59.19	GO:0016021	CC:integral component of membrane;	------	------	------	------
DK62_RS04410	DK62_RS04410	hypothetical protein	1143.07	1211.57	799.27	507.9	778.32	830.06	889.11	854.1	1177.32	653.59	804.19	871.61	------	------	------	------	------	------
DK62_RS04415	DK62_RS04415	polysaccharide deacetylase family protein	193.27	112.56	89.3	54.41	193.72	155.19	205.56	217.99	152.92	71.86	174.46	211.78	GO:0005975;GO:0016810	BP:carbohydrate metabolic process;MF:hydrolase activity, acting on carbon-nitroge;	------	------	------	------
DK62_RS04420	ppdK	pyruvate%2C phosphate dikinase	57.63	66.56	50.02	67.1	112.63	110.01	122.12	130.22	62.1	58.56	111.32	126.17	GO:0006090;GO:0046872;GO:0016301;GO:0005524;GO:0050242	BP:pyruvate metabolic process;MF:metal ion binding;MF:kinase activity;MF:ATP binding;MF:pyruvate, phosphate dikinase activity;	K01006	ppdK	map00010;map00720;map00620;map00710	Glycolysis / Gluconeogenesis;Carbon fixation pathways in prokaryotes;Pyruvate metabolism;Carbon fixation in photosynthetic organisms
DK62_RS04425	DK62_RS04425	glyoxalase	63.56	74.35	212.2	407.14	37.62	70.25	68.18	58.63	68.96	309.67	53.94	63.41	GO:0051213	MF:dioxygenase activity;	K06996	------	------	------
DK62_RS04430	DK62_RS04430	cation diffusion facilitator family transporter	19.75	20.98	12.87	9.77	7.79	9.32	11.44	11.72	20.37	11.32	8.56	11.58	GO:0016021;GO:0008324	CC:integral component of membrane;MF:cation transmembrane transporter activity;	K16264	czcD	------	------
DK62_RS04435	smc	chromosome segregation protein SMC	36.41	36.71	21.55	23.05	18.65	21.83	24.43	21.76	36.56	22.3	20.24	23.1	GO:0030261;GO:0006260;GO:0007062;GO:0005737;GO:0005694;GO:0016887;GO:0003677;GO:0005524	BP:chromosome condensation;BP:DNA replication;BP:sister chromatid cohesion;CC:cytoplasm;CC:chromosome;MF:ATPase activity;MF:DNA binding;MF:ATP binding;	K03529	smc	------	------
DK62_RS04440	DK62_RS04440	DsbA family protein	841.29	865.64	651.66	563.26	486.13	633.78	843.49	786.47	853.47	607.46	559.96	814.98	------	------	------	------	------	------
DK62_RS04445	DK62_RS04445	DUF721 domain-containing protein	91.42	85.25	72.38	60.48	46.73	59.84	66.87	59.38	88.34	66.43	53.29	63.13	------	------	------	------	------	------
DK62_RS04450	mutY	A/G-specific adenine glycosylase	20.08	18.75	6.96	9.61	20.52	16.96	22.2	19.24	19.42	8.29	18.74	20.72	GO:0006284;GO:0046872;GO:0051539;GO:0019104	BP:base-excision repair;MF:metal ion binding;MF:4 iron, 4 sulfur cluster binding;MF:DNA N-glycosylase activity;	K03575	mutY	map03410	Base excision repair
DK62_RS04455	DK62_RS04455	HAD family phosphatase	44.56	43.2	22.92	25.6	32.97	37.82	41.79	42.92	43.88	24.26	35.4	42.36	GO:0016787;GO:0018784	MF:hydrolase activity;MF:;	K01560	------	map00361;map00625	Chlorocyclohexane and chlorobenzene degradation;Chloroalkane and chloroalkene degradation
DK62_RS04460	DK62_RS04460	site-specific DNA-methyltransferase	302.26	309.07	125.38	94.95	452.26	398.46	346.21	385.03	305.67	110.17	425.36	365.62	GO:0006260;GO:0032259;GO:0009007;GO:0008170;GO:0003677;GO:0008168	BP:DNA replication;BP:methylation;MF:site-specific DNA-methyltransferas;MF:N-methyltransferase activity;MF:DNA binding;MF:methyltransferase activity;	K13581	ccrM	map04112	Cell cycle - Caulobacter
DK62_RS04465	DK62_RS04465	chloride channel protein	52.2	45.12	29.65	17.31	28.28	56.36	50.5	57.83	48.66	23.48	42.32	54.17	GO:0006821;GO:0016021;GO:0005247	BP:chloride transport;CC:integral component of membrane;MF:voltage-gated chloride channel activity;	K03281	------	------	------
DK62_RS04470	DK62_RS04470	HAD family phosphatase	20.07	20.28	6.73	10.79	23.85	25.22	16.25	20.71	20.18	8.76	24.54	18.48	GO:0008967	MF:phosphoglycolate phosphatase activity;	------	------	------	------
DK62_RS04475	DK62_RS04475	hypothetical protein	202.68	199.25	83.57	79.57	85.35	131.99	128.49	145.54	200.97	81.57	108.67	137.02	------	------	------	------	------	------
DK62_RS04480	DK62_RS04480	EAL domain-containing protein	69.16	60.02	18.99	18.43	67.32	59.58	64.21	73.16	64.59	18.71	63.45	68.69	GO:0016021;GO:0005886;GO:0071111	CC:integral component of membrane;CC:plasma membrane;MF:cyclic-guanylate-specific phosphodiesterase activity;	------	------	------	------
DK62_RS04485	DK62_RS04485	hypothetical protein	138.12	121.24	90.13	103.19	200.92	216.89	246.13	259.12	129.68	96.66	208.91	252.63	------	------	------	------	------	------
DK62_RS04490	thrC	threonine synthase	120.91	128.79	58.02	57.95	63.79	76.98	80.96	87.42	124.85	57.99	70.39	84.19	GO:0009088;GO:0004795;GO:0030170	BP:threonine biosynthetic process;MF:threonine synthase activity;MF:pyridoxal phosphate binding;	K01733	thrC	map00750;map00260	Vitamin B6 metabolism;Glycine, serine and threonine metabolism
DK62_RS04495	DK62_RS04495	insulinase family protein	435.12	420.32	227.1	185.74	293.46	277.21	312.45	320.84	427.72	206.42	285.34	316.65	GO:0008233;GO:0046872	MF:peptidase activity;MF:metal ion binding;	------	------	------	------
DK62_RS04500	DK62_RS04500	GNAT family N-acetyltransferase	115.58	114.46	64.51	59.43	78.5	79.34	105.27	86.98	115.02	61.97	78.92	96.13	GO:0009323;GO:0008999;GO:0008080	CC:ribosomal-protein-alanine N-acetyltransferase complex;MF:ribosomal-protein-alanine N-acetyltransferase activity;MF:N-acetyltransferase activity;	K03790	rimJ	------	------
DK62_RS04505	pdeA	phosphodiesterase PdeA	274.46	242.5	165.63	175.88	176.18	191.55	237.11	252.08	258.48	170.76	183.87	244.6	GO:0009405;GO:0016021;GO:0004673	BP:pathogenesis;CC:integral component of membrane;MF:protein histidine kinase activity;	------	------	------	------
DK62_RS04510	DK62_RS04510	YqgE/AlgH family protein	136.95	133.65	95.25	62.89	79.86	123.6	125.47	121.07	135.3	79.07	101.73	123.27	------	------	K07735	algH	------	------
DK62_RS04515	DK62_RS04515	hypothetical protein	292.07	261.24	224.66	186.17	204.77	252.63	310.74	314.59	276.66	205.42	228.7	312.67	GO:0005840	CC:ribosome;	------	------	------	------
DK62_RS04520	DK62_RS04520	peroxiredoxin	195.64	197.71	194.91	264.83	170.88	189.78	231.77	228.46	196.68	229.87	180.33	230.12	GO:0004601	MF:peroxidase activity;	K24138	prx3	map00480	Glutathione metabolism
DK62_RS04525	rnhA	ribonuclease HI	61.31	62.97	37.11	28.87	73.48	60.71	60.33	74.52	62.14	32.99	67.1	67.43	GO:0006401;GO:0005737;GO:0000287;GO:0003676;GO:0004523	BP:RNA catabolic process;CC:cytoplasm;MF:magnesium ion binding;MF:nucleic acid binding;MF:RNA-DNA hybrid ribonuclease activity;	K03469	rnhA	map03030	DNA replication
DK62_RS04530	DK62_RS04530	homoserine kinase	51.99	70.61	40.93	31.16	38.82	43.99	44.58	49.65	61.3	36.05	41.41	47.12	GO:0009088;GO:0016491;GO:0004413;GO:0005524	BP:threonine biosynthetic process;MF:oxidoreductase activity;MF:homoserine kinase activity;MF:ATP binding;	K02204	thrB2	map00260	Glycine, serine and threonine metabolism
DK62_RS04535	ispH	4-hydroxy-3-methylbut-2-enyl diphosphate reductase	121.48	119.76	89.03	81.1	88.51	103.45	114	140.69	120.62	85.07	95.98	127.35	GO:0016114;GO:0050992;GO:0019288;GO:0051539;GO:0051745;GO:0016740;GO:0046872	BP:terpenoid biosynthetic process;BP:dimethylallyl diphosphate biosynthetic process;BP:isopentenyl diphosphate biosynthetic process, methylerythritol 4-phosphate pathway;MF:4 iron, 4 sulfur cluster binding;MF:4-hydroxy-3-methylbut-2-en-1-yl diphosphate reductase activity;MF:transferase activity;MF:metal ion binding;	K03527	ispH	map00900	Terpenoid backbone biosynthesis
DK62_RS04540	DK62_RS04540	SURF1 family protein	32.45	48.58	27.38	15.96	12.67	14.9	19.43	18.3	40.52	21.67	13.79	18.87	GO:0016021;GO:0005886	CC:integral component of membrane;CC:plasma membrane;	K14998	------	------	------
DK62_RS04545	DK62_RS04545	DUF983 domain-containing protein	29.14	48.84	27.69	24.49	14.22	20.63	18.76	17.87	38.99	26.09	17.43	18.32	GO:0016021	CC:integral component of membrane;	------	------	------	------
DK62_RS04550	DK62_RS04550	cytochrome c oxidase subunit 3	273.25	442.87	226.64	220.59	88.04	126.17	175.18	165.93	358.06	223.62	107.11	170.56	GO:0019646;GO:0016021;GO:0005886;GO:0004129	BP:aerobic electron transport chain;CC:integral component of membrane;CC:plasma membrane;MF:cytochrome-c oxidase activity;	K02276	coxC	map00190	Oxidative phosphorylation
DK62_RS04555	DK62_RS04555	cytochrome c oxidase assembly protein	99.46	205.83	95.56	86.92	25.02	29.59	45.34	44.46	152.65	91.24	27.31	44.9	GO:0008535;GO:0016021;GO:0005886;GO:0005507	BP:respiratory chain complex IV assembly;CC:integral component of membrane;CC:plasma membrane;MF:copper ion binding;	K02258	ctaG	map00190;map04714	Oxidative phosphorylation;Thermogenesis
DK62_RS04560	DK62_RS04560	hypothetical protein	308.24	634.58	380.39	358.43	78.84	112.15	158.83	183.84	471.41	369.41	95.5	171.34	GO:0016021	CC:integral component of membrane;	------	------	------	------
DK62_RS04565	DK62_RS04565	heme o synthase	65.43	136.74	79.74	76.73	71.97	78.22	86.32	71.43	101.09	78.24	75.1	78.88	GO:0048034;GO:0016021;GO:0005886;GO:0016787;GO:0008495	BP:heme O biosynthetic process;CC:integral component of membrane;CC:plasma membrane;MF:hydrolase activity;MF:protoheme IX farnesyltransferase activity;	K02257	ctaB	map00190;map00860;map04714	Oxidative phosphorylation;Porphyrin and chlorophyll metabolism;Thermogenesis
DK62_RS04570	ctaD	cytochrome c oxidase subunit I	222.67	398.61	248.74	190.7	184.51	229.29	260.71	265.49	310.64	219.72	206.9	263.1	GO:0015990;GO:0009060;GO:0006119;GO:0016021;GO:0045277;GO:0005886;GO:0004129;GO:0016787;GO:0020037;GO:0046872	BP:electron transport coupled proton transport;BP:aerobic respiration;BP:oxidative phosphorylation;CC:integral component of membrane;CC:respiratory chain complex IV;CC:plasma membrane;MF:cytochrome-c oxidase activity;MF:hydrolase activity;MF:heme binding;MF:metal ion binding;	K02274	coxA	map00190	Oxidative phosphorylation
DK62_RS04575	coxB	cytochrome c oxidase subunit II	386.64	776.76	495.82	495.35	323.95	455.08	526.09	519.43	581.7	495.59	389.52	522.76	GO:0016021;GO:0005886;GO:0070469;GO:0004129;GO:0016787;GO:0005507	CC:integral component of membrane;CC:plasma membrane;CC:respiratory chain;MF:cytochrome-c oxidase activity;MF:hydrolase activity;MF:copper ion binding;	K02275	coxB	map00190	Oxidative phosphorylation
DK62_RS04580	DK62_RS04580	invasion associated locus B family protein	226.59	182.76	251.4	331.43	170.45	193.08	234.93	241.68	204.68	291.42	181.77	238.31	------	------	------	------	------	------
DK62_RS04585	tldD	metalloprotease TldD	346.49	379.1	276.69	232.25	265.34	336.32	345.57	380.22	362.8	254.47	300.83	362.9	GO:0008237	MF:metallopeptidase activity;	K03568	tldD	------	------
DK62_RS04590	gmk	guanylate kinase	84.43	82.05	86.68	47.43	87.57	94.43	76.39	91.83	83.24	67.06	91	84.11	GO:0005737;GO:0004385;GO:0005524;GO:0016491	CC:cytoplasm;MF:guanylate kinase activity;MF:ATP binding;MF:oxidoreductase activity;	K00942	gmk	map00230	Purine metabolism
DK62_RS04600	mltG	endolytic transglycosylase MltG	232.91	212.86	345.11	361.7	273.7	299.88	291.23	296.38	222.89	353.41	286.79	293.81	GO:0071555;GO:0009252;GO:0005887;GO:0016829;GO:0008932	BP:cell wall organization;BP:peptidoglycan biosynthetic process;CC:integral component of plasma membrane;MF:lyase activity;MF:lytic endotransglycosylase activity;	K07082	------	------	------
DK62_RS04605	fabF	beta-ketoacyl-ACP synthase II	197.92	232.05	165.63	197.88	184.58	229.37	217.85	211.29	214.99	181.76	206.98	214.57	GO:0006633;GO:0033817;GO:0004315;GO:0016301;GO:0016787	BP:fatty acid biosynthetic process;MF:beta-ketoacyl-acyl-carrier-protein synthase II activity;MF:3-oxoacyl-[acyl-carrier-protein] synthase activity;MF:kinase activity;MF:hydrolase activity;	K09458	fabF	map00780;map00061	Biotin metabolism;Fatty acid biosynthesis
DK62_RS04610	DK62_RS04610	acyl carrier protein	842.48	888.84	639.11	785.72	976.46	1145.38	1396.65	1256.46	865.66	712.42	1060.92	1326.56	GO:0005737;GO:0000036;GO:0031177	CC:cytoplasm;MF:ACP phosphopantetheine attachment site binding involved in fatty acid biosynthetic process;MF:phosphopantetheine binding;	------	------	------	------
DK62_RS04615	fabG	3-oxoacyl-[acyl-carrier-protein] reductase	181.74	193.72	119.4	155.08	202.66	207.89	246.25	269.34	187.73	137.24	205.28	257.8	GO:0006633;GO:0016853;GO:0051287;GO:0004316;GO:0102132;GO:0102131	BP:fatty acid biosynthetic process;MF:isomerase activity;MF:NAD binding;MF:3-oxoacyl-[acyl-carrier-protein] reductas;MF:3-oxo-pimeloyl-[acp] methyl ester reductase activity;MF:3-oxo-glutaryl-[acp] methyl ester reductase activity;	K00059	fabG	map00780;map00061;map00333	Biotin metabolism;Fatty acid biosynthesis;Prodigiosin biosynthesis
DK62_RS04620	fabD	ACP S-malonyltransferase	89.93	98.18	54.39	70.01	60.83	93.36	101.55	113.94	94.06	62.2	77.1	107.75	GO:0016829;GO:0004314	MF:lyase activity;MF:[acyl-carrier-protein] S-malonyltransferase activity;	K00645	fabD	map00061;map00333	Fatty acid biosynthesis;Prodigiosin biosynthesis
DK62_RS04625	rpsF	30S ribosomal protein S6	457.98	423.88	190.77	317.45	1129.48	755.24	654.42	702.88	440.93	254.11	942.36	678.65	GO:0006412;GO:0005840;GO:0003735;GO:0019843	BP:translation;CC:ribosome;MF:structural constituent of ribosome;MF:rRNA binding;	K02990	rpsF	map03010	Ribosome
DK62_RS04630	rpsR	30S ribosomal protein S18	433.56	416.18	170.28	250.84	638.46	591.27	524.87	521.48	424.87	210.56	614.87	523.18	GO:0006412;GO:0005840;GO:0003735;GO:0019843	BP:translation;CC:ribosome;MF:structural constituent of ribosome;MF:rRNA binding;	K02963	rpsR	map03010	Ribosome
DK62_RS04635	DK62_RS04635	DUF2232 domain-containing protein	81.99	94.35	18.86	19.41	55.42	74.54	82.15	88.89	88.17	19.14	64.98	85.52	GO:0016021	CC:integral component of membrane;	------	------	------	------
DK62_RS04640	rplI	50S ribosomal protein L9	861.04	1051.49	411.33	894.69	845.75	632.44	854.25	941.39	956.27	653.01	739.1	897.82	GO:0006412;GO:0005840;GO:0003735;GO:0019843	BP:translation;CC:ribosome;MF:structural constituent of ribosome;MF:rRNA binding;	K02939	rplI	map03010	Ribosome
DK62_RS04645	DK62_RS04645	cyclopropane-fatty-acyl-phospholipid synthase family protein	207.51	239.26	203.51	199.1	133.5	114.41	141.82	151.05	223.39	201.31	123.96	146.44	GO:0032259;GO:0008610;GO:0008168;GO:0008825	BP:methylation;BP:lipid biosynthetic process;MF:methyltransferase activity;MF:cyclopropane-fatty-acyl-phospholipid synthase activity;	K00574	cfa	------	------
DK62_RS04650	DK62_RS04650	replicative DNA helicase	249.82	244.78	274.64	273.55	229.25	222.8	208.58	192.66	247.3	274.1	226.03	200.62	GO:0006269;GO:1990077;GO:0016787;GO:0016740;GO:0003677;GO:0003678;GO:0004386;GO:0005524	BP:DNA replication, synthesis of RNA primer;CC:primosome complex;MF:hydrolase activity;MF:transferase activity;MF:DNA binding;MF:DNA helicase activity;MF:helicase activity;MF:ATP binding;	K02314	dnaB	map04112;map03030	Cell cycle - Caulobacter;DNA replication
DK62_RS04655	radA	DNA repair protein RadA	75.99	76.56	54.25	53.51	43.6	54.91	50.56	52.9	76.28	53.88	49.26	51.73	GO:0000725;GO:0008094;GO:0016787;GO:0046872;GO:0003684;GO:0005524	BP:recombinational repair;MF:DNA-dependent ATPase activity;MF:hydrolase activity;MF:metal ion binding;MF:damaged DNA binding;MF:ATP binding;	K04485	radA	------	------
DK62_RS04660	DK62_RS04660	CvpA family protein	363.12	345.02	284.83	166.93	425.35	320.54	285.82	336.43	354.07	225.88	372.95	311.13	GO:0009403;GO:0016021	BP:toxin biosynthetic process;CC:integral component of membrane;	K03558	cvpA	------	------
DK62_RS04665	purF	amidophosphoribosyltransferase	285.99	259.99	225.43	158.81	258.25	315.04	287.39	299.32	272.99	192.12	286.65	293.36	GO:0009113;GO:0006189;GO:0006541;GO:0009116;GO:0004044	BP:purine nucleobase biosynthetic process;BP:'de novo' IMP biosynthetic process;BP:glutamine metabolic process;BP:nucleoside metabolic process;MF:amidophosphoribosyltransferase activity;	K00764	purF	map00250;map00230	Alanine, aspartate and glutamate metabolism;Purine metabolism
DK62_RS04670	DK62_RS04670	SDR family NAD(P)-dependent oxidoreductase	58.43	51.74	24.25	21.14	54.58	65.24	45.11	46.6	55.09	22.7	59.91	45.86	GO:0016491	MF:oxidoreductase activity;	------	------	------	------
DK62_RS04675	pssA	CDP-diacylglycerol--serine O-phosphatidyltransferase	56.04	57.67	45.14	52.23	76.56	69.25	74.46	78.58	56.86	48.69	72.91	76.52	GO:0008654;GO:0016021;GO:0016020;GO:0016787;GO:0003882	BP:phospholipid biosynthetic process;CC:integral component of membrane;CC:membrane;MF:hydrolase activity;MF:CDP-diacylglycerol-serine O-phosphatidyltransferase activity;	K17103	pssA	map00564;map00260	Glycerophospholipid metabolism;Glycine, serine and threonine metabolism
DK62_RS04680	DK62_RS04680	phosphatidylserine decarboxylase	137.99	156.3	129.82	184.96	125.87	164.6	165.26	196.68	147.15	157.39	145.24	180.97	GO:0006646;GO:0016021;GO:0005886;GO:0004609	BP:phosphatidylethanolamine biosynthetic process;CC:integral component of membrane;CC:plasma membrane;MF:phosphatidylserine decarboxylase activity;	K01613	psd	map00564	Glycerophospholipid metabolism
DK62_RS04685	DK62_RS04685	ABC transporter ATP-binding protein/permease	27.47	27.79	23.25	25.86	22.56	26.75	22.85	25.78	27.63	24.56	24.66	24.32	GO:0016021;GO:0042626;GO:0005524	CC:integral component of membrane;MF:ATPase activity, coupled to transmembrane movement of substances;MF:ATP binding;	K24821	atm1	map02010	ABC transporters
DK62_RS04690	DK62_RS04690	Ig-like domain-containing protein	126.02	148.04	103.01	99.24	130.73	125.1	115.56	121.88	137.03	101.13	127.92	118.72	GO:0016021	CC:integral component of membrane;	------	------	------	------
DK62_RS04695	DK62_RS04695	MliC family protein	228.36	285.77	372.99	450	124.96	167.42	219.07	194.81	257.07	411.5	146.19	206.94	------	------	------	------	------	------
DK62_RS04700	DK62_RS04700	TIGR00730 family Rossman fold protein	155.02	156.08	153.26	202.81	166.55	140.48	159.45	162.01	155.55	178.04	153.52	160.73	GO:0009691;GO:0008714	BP:cytokinin biosynthetic process;MF:AMP nucleosidase activity;	------	------	------	------
DK62_RS04705	DK62_RS04705	class I SAM-dependent RNA methyltransferase	29.58	30.6	7.95	9.33	20.63	21.57	24.42	24.17	30.09	8.64	21.1	24.3	GO:0006396;GO:0008173;GO:0051536;GO:0046872;GO:0051539	BP:RNA processing;MF:RNA methyltransferase activity;MF:iron-sulfur cluster binding;MF:metal ion binding;MF:4 iron, 4 sulfur cluster binding;	K03215	rumA	------	------
DK62_RS04710	DK62_RS04710	TlyA family RNA methyltransferase	26.68	26.12	13.37	9.07	8.34	20.6	18.89	23.48	26.4	11.22	14.47	21.19	GO:0032259;GO:0051301;GO:0006364;GO:0008168;GO:0003723	BP:methylation;BP:cell division;BP:rRNA processing;MF:methyltransferase activity;MF:RNA binding;	K06442	tlyA	------	------
DK62_RS04715	dxs	1-deoxy-D-xylulose-5-phosphate synthase	122.35	122.58	62.69	56.92	68.48	92.53	103.66	112.41	122.47	59.81	80.51	108.04	GO:0052865;GO:0009228;GO:0016114;GO:0008661;GO:0000287;GO:0030976	BP:1-deoxy-D-xylulose 5-phosphate biosynthetic process;BP:thiamine biosynthetic process;BP:terpenoid biosynthetic process;MF:1-deoxy-D-xylulose-5-phosphate synthase activity;MF:magnesium ion binding;MF:thiamine pyrophosphate binding;	K01662	dxs	map00730;map00900	Thiamine metabolism;Terpenoid backbone biosynthesis
DK62_RS04720	DK62_RS04720	pirin family protein	101.19	110.78	101.55	115.76	59.22	99.04	112.81	119.23	105.99	108.66	79.13	116.02	------	------	------	------	------	------
DK62_RS04725	DK62_RS04725	YidB family protein	364.73	439.22	202.51	117.28	76.41	122.32	152.5	158.28	401.98	159.9	99.37	155.39	------	------	------	------	------	------
DK62_RS04730	DK62_RS04730	GlsB/YeaQ/YmgE family stress response membrane protein	651.65	758.64	184.59	150.53	161.68	547.76	586.79	747.06	705.15	167.56	354.72	666.93	GO:0016021;GO:0005886	CC:integral component of membrane;CC:plasma membrane;	------	------	------	------
DK62_RS04735	DK62_RS04735	DedA family protein	5.95	7.73	5.37	5.13	6.84	6.42	10.95	7.17	6.84	5.25	6.63	9.06	GO:0016021	CC:integral component of membrane;	------	------	------	------
DK62_RS04740	DK62_RS04740	exodeoxyribonuclease VII small subunit	88.13	83.84	66.54	51.73	71.22	61.96	82.43	83.37	85.99	59.14	66.59	82.9	GO:0006308;GO:0005737;GO:0009318;GO:0008855	BP:DNA catabolic process;CC:cytoplasm;CC:exodeoxyribonuclease VII complex;MF:exodeoxyribonuclease VII activity;	K03602	xseB	map03430	Mismatch repair
DK62_RS04745	DK62_RS04745	histone deacetylase family protein	103.06	98.02	83.03	51.45	57.35	71.95	76.79	71.7	100.54	67.24	64.65	74.25	GO:0047611	MF:acetylspermidine deacetylase activity;	------	------	------	------
DK62_RS04750	ribB	3%2C4-dihydroxy-2-butanone-4-phosphate synthase	55.33	63.47	26.32	37.61	68.42	85.21	100.53	92.6	59.4	31.97	76.82	96.57	GO:0009231;GO:0016787;GO:0000287;GO:0030145;GO:0008686	BP:riboflavin biosynthetic process;MF:hydrolase activity;MF:magnesium ion binding;MF:manganese ion binding;MF:3,4-dihydroxy-2-butanone-4-phosphate synthase activity;	K14652	ribBA	map00740;map00790	Riboflavin metabolism;Folate biosynthesis
DK62_RS04755	aroC	chorismate synthase	63.03	75.37	27.29	39.92	48.89	44.67	58.01	64.47	69.2	33.61	46.78	61.24	GO:0009423;GO:0008652;GO:0009073;GO:0016491;GO:0004107	BP:chorismate biosynthetic process;BP:cellular amino acid biosynthetic process;BP:aromatic amino acid family biosynthetic process;MF:oxidoreductase activity;MF:chorismate synthase activity;	K01736	aroC	map00400	Phenylalanine, tyrosine and tryptophan biosynthesis
DK62_RS04760	DK62_RS04760	DUF1344 domain-containing protein	374.3	315.7	561.14	417.4	333.93	378.16	456.58	447.15	345	489.27	356.05	451.87	------	------	------	------	------	------
DK62_RS04765	DK62_RS04765	lysophospholipid acyltransferase family protein	176.97	233.4	67.38	45.19	81.82	74.5	75.08	88.6	205.19	56.29	78.16	81.84	------	------	------	------	------	------
DK62_RS04770	DK62_RS04770	hypothetical protein	1065.72	1248.22	482.11	317.86	908.86	646.84	438.01	540.16	1156.97	399.99	777.85	489.09	------	------	------	------	------	------
DK62_RS04780	DK62_RS04780	cold-shock protein	799.08	773.82	671.4	514.18	269.06	348.49	232.79	224.59	786.45	592.79	308.78	228.69	GO:0005737;GO:0003676;GO:0003677	CC:cytoplasm;MF:nucleic acid binding;MF:DNA binding;	K03704	cspA	------	------
DK62_RS04785	DK62_RS04785	phosphoglycerate mutase family protein	54.95	61.67	33.5	30.76	84.49	54.84	55.44	60.96	58.31	32.13	69.67	58.2	------	------	------	------	------	------
DK62_RS04790	fabI	enoyl-ACP reductase FabI	202.82	215.85	129.9	135.28	214.42	203.58	209.84	255.74	209.34	132.59	209	232.79	GO:0006633;GO:0004318;GO:0016631	BP:fatty acid biosynthetic process;MF:enoyl-[acyl-carrier-protein] reductas;MF:enoyl-[acyl-carrier-protein] reductase activity;	K00208	fabI	map00780;map00061;map00333	Biotin metabolism;Fatty acid biosynthesis;Prodigiosin biosynthesis
DK62_RS04795	DK62_RS04795	DnaJ domain-containing protein	401.27	405.41	552.06	389.95	475.36	555.47	597.66	638.98	403.34	471.01	515.42	618.32	GO:0006457;GO:0051082	BP:protein folding;MF:unfolded protein binding;	------	------	------	------
DK62_RS04805	pdxH	pyridoxamine 5'-phosphate oxidase	151.88	157.86	87.75	92.23	111.68	134.04	140.37	149.33	154.87	89.99	122.86	144.85	GO:0008615;GO:0004733;GO:0010181	BP:pyridoxine biosynthetic process;MF:pyridoxamine-phosphate oxidase activity;MF:FMN binding;	K00275	pdxH	map00750	Vitamin B6 metabolism
DK62_RS04810	ubiA	4-hydroxybenzoate octaprenyltransferase	35.26	39.94	28.04	23.34	34.04	36.11	40.82	44.68	37.6	25.69	35.08	42.75	GO:0006744;GO:0016021;GO:0005886;GO:0016787;GO:0008412;GO:0002083;GO:0047293	BP:ubiquinone biosynthetic process;CC:integral component of membrane;CC:plasma membrane;MF:hydrolase activity;MF:4-hydroxybenzoate octaprenyltransferase activity;MF:4-hydroxybenzoate decaprenyltransferase activity;MF:4-hydroxybenzoate nonaprenyltransferase activity;	K03179	ubiA	map00130	Ubiquinone and other terpenoid-quinone biosynthesis
DK62_RS04815	purD	phosphoribosylamine--glycine ligase	24.69	25.41	15.69	20.3	26.64	32.79	30.75	34.06	25.05	18	29.72	32.41	GO:0009113;GO:0006189;GO:0016798;GO:0004637;GO:0046872;GO:0005524	BP:purine nucleobase biosynthetic process;BP:'de novo' IMP biosynthetic process;MF:hydrolase activity, acting on glycosyl bonds;MF:phosphoribosylamine-glycine ligase activity;MF:metal ion binding;MF:ATP binding;	K01945	purD	map00230	Purine metabolism
DK62_RS04825	DK62_RS04825	acyl-CoA dehydrogenase	19.04	20.75	12.77	15.21	21.19	15.88	20.97	21.1	19.9	13.99	18.54	21.04	GO:0016627;GO:0050660	MF:oxidoreductase activity, acting on the CH-CH group of donors;MF:flavin adenine dinucleotide binding;	K00249	acd	map00280;map03320;map00071	Valine, leucine and isoleucine degradation;PPAR signaling pathway;Fatty acid degradation
DK62_RS04830	DK62_RS04830	crotonase/enoyl-CoA hydratase family protein	21.79	21.69	13.9	13.7	23.03	23.05	27.71	26.99	21.74	13.8	23.04	27.35	GO:0003824;GO:0016853	MF:catalytic activity;MF:isomerase activity;	------	------	------	------
DK62_RS04835	DK62_RS04835	DUF6101 family protein	101.36	109.15	56.32	28.13	39.72	95.27	82.08	105.85	105.26	42.23	67.5	93.97	------	------	------	------	------	------
DK62_RS04840	DK62_RS04840	ribbon-helix-helix protein%2C CopG family	88.55	87.11	68	53.1	83.37	89.54	109.57	96.69	87.83	60.55	86.46	103.13	GO:0006355;GO:0003677	BP:regulation of transcription, DNA-templated;MF:DNA binding;	------	------	------	------
DK62_RS04845	DK62_RS04845	type II toxin-antitoxin system RelE/ParE family toxin	63.94	71.91	55.97	42.75	116.32	71.31	98.53	98.91	67.93	49.36	93.82	98.72	------	------	------	------	------	------
DK62_RS04850	DK62_RS04850	FAD-binding oxidoreductase	28.7	31.82	25.46	33.26	32.55	36.81	39.72	42.04	30.26	29.36	34.68	40.88	GO:0071949;GO:0016491	MF:FAD binding;MF:oxidoreductase activity;	------	------	------	------
DK62_RS04855	DK62_RS04855	L-threonylcarbamoyladenylate synthase	29.92	31.8	31.56	33.81	27.63	41.53	38.3	44.1	30.86	32.69	34.58	41.2	GO:0008033;GO:0005737;GO:0003725;GO:0005524;GO:0061710	BP:tRNA processing;CC:cytoplasm;MF:double-stranded RNA binding;MF:ATP binding;MF:L-threonylcarbamoyladenylate synthase;	K07566	tsaC	------	------
DK62_RS04860	glyS	glycine--tRNA ligase subunit beta	78.82	86.7	49.96	78.89	107.51	110.29	108.62	115.53	82.76	64.43	108.9	112.08	GO:0006426;GO:0006420;GO:0005737;GO:0004820;GO:0004814;GO:0005524;GO:0016853	BP:glycyl-tRNA aminoacylation;BP:arginyl-tRNA aminoacylation;CC:cytoplasm;MF:glycine-tRNA ligase activity;MF:arginine-tRNA ligase activity;MF:ATP binding;MF:isomerase activity;	K01879	glyS	map00970	Aminoacyl-tRNA biosynthesis
DK62_RS04865	DK62_RS04865	glycine--tRNA ligase subunit alpha	125.59	137.82	93.23	105.86	120.16	181.79	168.32	179.34	131.71	99.55	150.98	173.83	GO:0006426;GO:0005737;GO:0004820;GO:0005524	BP:glycyl-tRNA aminoacylation;CC:cytoplasm;MF:glycine-tRNA ligase activity;MF:ATP binding;	K01878	glyQ	map00970	Aminoacyl-tRNA biosynthesis
DK62_RS04870	DK62_RS04870	tetratricopeptide repeat protein	189.53	177.48	167.56	177.67	199.09	178.03	205.42	194.66	183.51	172.62	188.56	200.04	------	------	------	------	------	------
DK62_RS04875	DK62_RS04875	polyprenyl synthetase family protein	118.2	138.96	141.15	162.8	179.43	174.35	187.82	191.49	128.58	151.98	176.89	189.66	GO:0008299;GO:0016740;GO:0004337;GO:0004161	BP:isoprenoid biosynthetic process;MF:transferase activity;MF:geranyltranstransferase activity;MF:dimethylallyltranstransferase activity;	K02523	ispB	map00900	Terpenoid backbone biosynthesis
DK62_RS04880	DK62_RS04880	DUF2007 domain-containing protein	198.02	226.3	262.59	255.65	109.39	206.45	250.05	244.44	212.16	259.12	157.92	247.25	GO:0065003;GO:0019627;GO:0016151	BP:macromolecular complex assembly;BP:urea metabolic process;MF:nickel cation binding;	------	------	------	------
DK62_RS04885	DK62_RS04885	tRNA1(Val) (adenine(37)-N6)-methyltransferase	46.21	49.73	44.19	53.02	30.49	33.93	37.61	47.61	47.97	48.61	32.21	42.61	GO:0032259;GO:0008168;GO:0003676	BP:methylation;MF:methyltransferase activity;MF:nucleic acid binding;	------	------	------	------
DK62_RS04890	nhaA	Na+/H+ antiporter NhaA	299.42	338.88	170.97	217.56	247.68	240.21	325.1	382.23	319.15	194.27	243.95	353.67	GO:0006885;GO:0016021;GO:0005886;GO:0015297;GO:0015081;GO:0008233	BP:regulation of pH;CC:integral component of membrane;CC:plasma membrane;MF:antiporter activity;MF:sodium ion transmembrane transporter activity;MF:peptidase activity;	K03313	nhaA	------	------
DK62_RS04895	DK62_RS04895	membrane protein	484.35	487.53	273.15	185.42	490.43	493.74	604.18	608.32	485.94	229.29	492.09	606.25	GO:0016021	CC:integral component of membrane;	------	------	------	------
DK62_RS04900	DK62_RS04900	4-(cytidine 5'-diphospho)-2-C-methyl-D-erythritol kinase	95.28	95.47	35.41	24.62	58.8	53.3	64.49	82.24	95.38	30.02	56.05	73.37	GO:0016114;GO:0019288;GO:0032259;GO:0050515;GO:0008168;GO:0005524	BP:terpenoid biosynthetic process;BP:isopentenyl diphosphate biosynthetic process, methylerythritol 4-phosphate pathway;BP:methylation;MF:4;MF:methyltransferase activity;MF:ATP binding;	K00919	ispE	map00900	Terpenoid backbone biosynthesis
DK62_RS04905	DK62_RS04905	hypothetical protein	729.33	836.92	6501.12	15319.4	1009.72	1414.89	1402.21	1763.96	783.13	10910.2	1212.31	1583.09	------	------	------	------	------	------
DK62_RS04910	DK62_RS04910	hypothetical protein	20	32.95	22.28	31.13	16.26	25.99	25.98	28.92	26.48	26.71	21.13	27.45	GO:0016740	MF:transferase activity;	------	------	------	------
DK62_RS04915	DK62_RS04915	PA0069 family radical SAM protein	42.91	50.17	617.66	1426.52	78.05	89.59	54.99	48.13	46.54	1022.09	83.82	51.56	GO:0003824;GO:0046872;GO:0051539	MF:catalytic activity;MF:metal ion binding;MF:4 iron, 4 sulfur cluster binding;	------	------	------	------
DK62_RS04920	DK62_RS04920	ribonuclease HII	177.06	198.06	4293.92	6469.85	58.21	227.67	268.88	184.52	187.56	5381.89	142.94	226.7	GO:0006401;GO:0005737;GO:0030145;GO:0004523;GO:0003723	BP:RNA catabolic process;CC:cytoplasm;MF:manganese ion binding;MF:RNA-DNA hybrid ribonuclease activity;MF:RNA binding;	K03470	rnhB	map03030	DNA replication
DK62_RS04925	DK62_RS04925	F0F1 ATP synthase subunit B	493.51	558.66	276.75	353.3	818.5	797.19	838.39	892.25	526.09	315.03	807.85	865.32	GO:0045263;GO:0016021;GO:0005886;GO:0016787;GO:0046933;GO:0016798	CC:proton-transporting ATP synthase complex, coupling factor;CC:integral component of membrane;CC:plasma membrane;MF:hydrolase activity;MF:proton-transporting ATP synthase activity, rotational mechanism;MF:hydrolase activity, acting on glycosyl bonds;	K02109	atpF	map00195;map00190	Photosynthesis;Oxidative phosphorylation
DK62_RS04930	DK62_RS04930	F0F1 ATP synthase subunit B	633.59	639.75	301.97	423.73	1562.99	1065.05	1054.51	1176.8	636.67	362.85	1314.02	1115.66	GO:0016021;GO:0005886;GO:0045263;GO:0046933	CC:integral component of membrane;CC:plasma membrane;CC:proton-transporting ATP synthase complex, coupling factor;MF:proton-transporting ATP synthase activity, rotational mechanism;	K02109	atpF	map00195;map00190	Photosynthesis;Oxidative phosphorylation
DK62_RS04935	DK62_RS04935	F0F1 ATP synthase subunit C	6953.24	6993.21	3749.33	5145.97	7011.92	11938.8	12197.3	12686.4	6973.23	4447.65	9475.38	12441.8	GO:0045263;GO:0016021;GO:0005886;GO:0016787;GO:0046933;GO:0008289	CC:proton-transporting ATP synthase complex, coupling factor;CC:integral component of membrane;CC:plasma membrane;MF:hydrolase activity;MF:proton-transporting ATP synthase activity, rotational mechanism;MF:lipid binding;	K02110	atpE	map00195;map00190	Photosynthesis;Oxidative phosphorylation
DK62_RS04940	DK62_RS04940	F0F1 ATP synthase subunit A	167.39	186.75	104.78	120.48	252.59	268.55	283.33	294.86	177.07	112.63	260.57	289.1	GO:0016021;GO:0005886;GO:0045263;GO:0016787;GO:0046933	CC:integral component of membrane;CC:plasma membrane;CC:proton-transporting ATP synthase complex, coupling factor;MF:hydrolase activity;MF:proton-transporting ATP synthase activity, rotational mechanism;	K02108	atpB	map00195;map00190	Photosynthesis;Oxidative phosphorylation
DK62_RS04945	DK62_RS04945	ATP synthase subunit	123.67	148.86	92.65	114.27	220.22	191.2	214.59	249.78	136.27	103.46	205.71	232.19	GO:0006811;GO:0016021;GO:0045263	BP:ion transport;CC:integral component of membrane;CC:proton-transporting ATP synthase complex, coupling factor;	K02116	atpI	------	------
DK62_RS04950	DK62_RS04950	cell wall hydrolase	255.01	262.08	153.05	79.38	228.78	313.43	272.77	293.82	258.55	116.22	271.11	283.3	GO:0016787	MF:hydrolase activity;	------	------	------	------
DK62_RS04955	DK62_RS04955	Hsp70 family protein	8.07	8.19	5.72	7.94	5.73	6.65	7.42	6.94	8.13	6.83	6.19	7.18	GO:0016887;GO:0005524	MF:ATPase activity;MF:ATP binding;	K04046	yegD	------	------
DK62_RS04960	der	ribosome biogenesis GTPase Der	93.71	96.09	67.78	79.25	74.3	108.34	97.24	106.11	94.9	73.52	91.32	101.68	GO:0042254;GO:0005525	BP:ribosome biogenesis;MF:GTP binding;	K03977	engA	------	------
DK62_RS04965	DK62_RS04965	tetratricopeptide repeat protein	144.23	162.65	140.09	153.25	114.62	173.28	185.59	213.54	153.44	146.67	143.95	199.57	GO:0016021	CC:integral component of membrane;	------	------	------	------
DK62_RS04970	DK62_RS04970	polysaccharide deacetylase family protein	48.23	35.77	28.07	19.88	20.64	25.58	21.4	19.91	42	23.98	23.11	20.66	GO:0005975;GO:0003824	BP:carbohydrate metabolic process;MF:catalytic activity;	------	------	------	------
DK62_RS04975	sbmA	peptide antibiotic transporter SbmA	128.58	158.6	49.08	49.66	118.59	134.54	200.56	201.66	143.59	49.37	126.57	201.11	GO:0015833;GO:0016021;GO:1904680;GO:0005524	BP:peptide transport;CC:integral component of membrane;MF:peptide transmembrane transporter activity;MF:ATP binding;	K17938	sbmA	------	------
DK62_RS04980	DK62_RS04980	YbfB/YjiJ family MFS transporter	53.78	69.43	56.21	77.79	32.61	51.49	62.79	73.39	61.61	67	42.05	68.09	GO:0016021;GO:0022857	CC:integral component of membrane;MF:transmembrane transporter activity;	------	------	------	------
DK62_RS04985	DK62_RS04985	aromatic acid exporter family protein	72.98	84.23	55.93	57.28	48.62	55.86	62.81	68.49	78.61	56.61	52.24	65.65	GO:0016021	CC:integral component of membrane;	------	------	------	------
DK62_RS04990	DK62_RS04990	ArsC family reductase	115.49	120.61	169.59	273.09	93.45	89.52	112.06	125.08	118.05	221.34	91.49	118.57	GO:0016491	MF:oxidoreductase activity;	------	------	------	------
DK62_RS04995	ada	bifunctional DNA-binding transcriptional regulator/O6-methylguanine-DNA methyltransferase Ada	43.04	51.88	41.27	34.22	50.22	62.1	65.96	59.89	47.46	37.75	56.16	62.93	GO:0006281;GO:0032259;GO:0043565;GO:0003700;GO:0008270;GO:0003908;GO:0016491	BP:DNA repair;BP:methylation;MF:sequence-specific DNA binding;MF:transcription factor activity, sequence-specific DNA binding;MF:zinc ion binding;MF:methylated-DNA-[protein]-cysteine S-methyltransferase activity;MF:oxidoreductase activity;	K10778	ada	------	------
DK62_RS05000	DK62_RS05000	aldehyde dehydrogenase	84.79	110.82	142.43	288.31	46.4	58.46	97.98	119.43	97.81	215.37	52.43	108.71	GO:0016620	MF:oxidoreductase activity, acting on the aldehyde or oxo group of donors, NAD or NADP as acceptor;	K21802	vdh	map00627	Aminobenzoate degradation
DK62_RS05010	DK62_RS05010	hypothetical protein	22.14	26.09	10.19	7.3	22.21	30.44	27.61	38.06	24.12	8.75	26.33	32.84	------	------	------	------	------	------
DK62_RS05015	DK62_RS05015	transcriptional repressor	3314.66	2755.73	2444.42	1163.51	5411.52	3961.14	3436.4	3643.25	3035.2	1803.97	4686.33	3539.83	GO:0005737;GO:0003700;GO:0046872;GO:0003677	CC:cytoplasm;MF:transcription factor activity, sequence-specific DNA binding;MF:metal ion binding;MF:DNA binding;	K09826	irr	------	------
DK62_RS05020	ccoN	cytochrome-c oxidase%2C cbb3-type subunit I	336.47	346.65	198.29	94.26	606.22	667.34	414.55	339.62	341.56	146.28	636.78	377.09	GO:0009060;GO:0006119;GO:0016021;GO:0045278;GO:0004129;GO:0016787;GO:0020037;GO:0046872	BP:aerobic respiration;BP:oxidative phosphorylation;CC:integral component of membrane;CC:plasma membrane respiratory chain complex IV;MF:cytochrome-c oxidase activity;MF:hydrolase activity;MF:heme binding;MF:metal ion binding;	K00404	ccoN	map00190;map02020	Oxidative phosphorylation;Two-component system
DK62_RS05025	ccoO	cytochrome-c oxidase%2C cbb3-type subunit II	401.82	382.07	198.77	94.18	806.89	826.22	461.82	360.2	391.95	146.48	816.56	411.01	GO:0016787;GO:0046872;GO:0020037;GO:0009055	MF:hydrolase activity;MF:metal ion binding;MF:heme binding;MF:electron carrier activity;	K00405	ccoO	map00190;map02020	Oxidative phosphorylation;Two-component system
DK62_RS05030	DK62_RS05030	CcoQ/FixQ family Cbb3-type cytochrome c oxidase assembly chaperone	1285.48	1120.29	377.36	203.42	4526.26	2597.36	1180.24	981.23	1202.89	290.39	3561.81	1080.74	GO:0016021;GO:0016491	CC:integral component of membrane;MF:oxidoreductase activity;	K00407	ccoQ	map00190;map02020	Oxidative phosphorylation;Two-component system
DK62_RS05035	ccoP	cytochrome-c oxidase%2C cbb3-type subunit III	555.15	459.59	214.53	80.47	1077.04	1161.96	595.9	460.9	507.37	147.5	1119.5	528.4	GO:0006811;GO:0006119;GO:0016021;GO:0005886;GO:0070469;GO:0016787;GO:0020037;GO:0005506;GO:0009055	BP:ion transport;BP:oxidative phosphorylation;CC:integral component of membrane;CC:plasma membrane;CC:respiratory chain;MF:hydrolase activity;MF:heme binding;MF:iron ion binding;MF:electron carrier activity;	K00406	ccoP	map00190;map02020	Oxidative phosphorylation;Two-component system
DK62_RS05040	ccoG	cytochrome c oxidase accessory protein CcoG	212.55	140.37	43.54	18.39	446.53	416.44	172.43	127.45	176.46	30.97	431.49	149.94	GO:0016021;GO:0005886;GO:0051536;GO:0046872;GO:0048038	CC:integral component of membrane;CC:plasma membrane;MF:iron-sulfur cluster binding;MF:metal ion binding;MF:quinone binding;	------	------	------	------
DK62_RS05045	DK62_RS05045	FixH family protein	180.08	130.69	76.57	31.05	297	357.23	185.48	118.67	155.39	53.81	327.12	152.08	GO:0016021	CC:integral component of membrane;	------	------	------	------
DK62_RS05050	cadA	cadmium-translocating P-type ATPase	165.27	100.58	34.55	14.71	210.57	260.93	123.3	83.78	132.93	24.63	235.75	103.54	GO:0016021;GO:0005886;GO:0016787;GO:0019829;GO:0046872;GO:0005524	CC:integral component of membrane;CC:plasma membrane;MF:hydrolase activity;MF:cation-transporting ATPase activity;MF:metal ion binding;MF:ATP binding;	K01533	copB	------	------
DK62_RS05055	ccoS	cbb3-type cytochrome oxidase assembly protein CcoS	108.01	48.51	25.63	17.51	132.8	156.6	57.67	51.86	78.26	21.57	144.7	54.77	------	------	------	------	------	------
DK62_RS05060	DK62_RS05060	glycerate kinase	28.57	25.88	25.28	22.19	20.82	27.13	27.46	27.64	27.23	23.74	23.98	27.55	GO:0016618;GO:0008887	MF:hydroxypyruvate reductase activity;MF:glycerate kinase activity;	K11529	gck	map00680;map00630;map00030;map00561;map00260	Methane metabolism;Glyoxylate and dicarboxylate metabolism;Pentose phosphate pathway;Glycerolipid metabolism;Glycine, serine and threonine metabolism
DK62_RS05065	guaD	guanine deaminase	27.24	20.82	15.8	13.31	22.92	19.53	18.85	22.2	24.03	14.56	21.23	20.53	GO:0006147;GO:0008270;GO:0008892	BP:guanine catabolic process;MF:zinc ion binding;MF:guanine deaminase activity;	K01487	guaD	map00230	Purine metabolism
DK62_RS05070	DK62_RS05070	urate hydroxylase PuuD	48.07	42.61	35.19	26.91	31.88	33.98	37.75	42.85	45.34	31.05	32.93	40.3	GO:0016021;GO:0046872;GO:0020037;GO:0009055	CC:integral component of membrane;MF:metal ion binding;MF:heme binding;MF:electron carrier activity;	------	------	------	------
DK62_RS05075	DK62_RS05075	LysR family transcriptional regulator	34.97	38.1	23.02	27.22	18.25	23.96	24.84	27.5	36.54	25.12	21.11	26.17	GO:0003700	MF:transcription factor activity, sequence-specific DNA binding;	------	------	------	------
DK62_RS05080	xdhC	xanthine dehydrogenase accessory protein XdhC	26.49	20.07	11.91	6.65	2.27	2.94	2.76	2.35	23.28	9.28	2.61	2.56	------	------	K07402	xdhC	------	------
DK62_RS05085	xdhB	xanthine dehydrogenase molybdopterin binding subunit	98.42	88.51	75.55	36.56	7.97	7.69	8.1	10.63	93.47	56.06	7.83	9.37	GO:0004854;GO:0030151	MF:xanthine dehydrogenase activity;MF:molybdenum ion binding;	K13482	xdhB	map00230	Purine metabolism
DK62_RS05090	xdhA	xanthine dehydrogenase small subunit	58.61	63.54	60.98	34.59	8.51	9.29	8.93	8.5	61.08	47.79	8.9	8.72	GO:0051536;GO:0004662;GO:0004855;GO:0004854;GO:0046872;GO:0071949;GO:0009055	MF:iron-sulfur cluster binding;MF:CAAX-protein geranylgeranyltransferase activity;MF:xanthine oxidase activity;MF:xanthine dehydrogenase activity;MF:metal ion binding;MF:FAD binding;MF:electron carrier activity;	K13481	xdhA	map00230	Purine metabolism
DK62_RS05095	DK62_RS05095	hypothetical protein	237.64	214.66	255.37	250.78	102.73	126.58	138.16	157.85	226.15	253.08	114.66	148.01	------	------	------	------	------	------
DK62_RS05100	puuE	allantoinase PuuE	61.6	66.54	38.6	31.35	31.73	37.09	45.32	49.72	64.07	34.98	34.41	47.52	GO:0005975;GO:0019628;GO:0019428;GO:0006144;GO:0016810;GO:0051997	BP:carbohydrate metabolic process;BP:urate catabolic process;BP:allantoin biosynthetic process;BP:purine nucleobase metabolic process;MF:hydrolase activity, acting on carbon-nitroge;MF:2-oxo-4-hydroxy-4-carboxy-5-ureidoimidazoline decarboxylase activity;	------	------	------	------
DK62_RS05105	DK62_RS05105	bifunctional allantoicase/(S)-ureidoglycine aminohydrolase	60.5	58.05	43.1	37.41	54.1	47.63	52.48	50.73	59.28	40.26	50.87	51.61	GO:0071522	MF:ureidoglycine aminohydrolase activity;	K14977	ylbA	map00230	Purine metabolism
DK62_RS05110	DK62_RS05110	TRAP transporter substrate-binding protein	51.18	51.07	71.8	85.4	4.51	9.88	12.47	11.98	51.13	78.6	7.2	12.23	GO:0055085;GO:0031317;GO:0042597;GO:0046872	BP:transmembrane transport;CC:tripartite ATP-independent periplasmic transporter complex;CC:periplasmic space;MF:metal ion binding;	------	------	------	------
DK62_RS05115	DK62_RS05115	TRAP transporter large permease subunit	14.78	19.01	9.76	17.7	0.78	0.32	0.37	0.73	16.9	13.73	0.55	0.55	GO:0016021;GO:0005886	CC:integral component of membrane;CC:plasma membrane;	------	------	------	------
DK62_RS05120	DK62_RS05120	TRAP transporter small permease subunit	37.33	33.69	26.79	30.83	9.03	9.54	15.36	20.11	35.51	28.81	9.29	17.74	GO:0016021;GO:0005886	CC:integral component of membrane;CC:plasma membrane;	------	------	------	------
DK62_RS05125	DK62_RS05125	response regulator transcription factor	29.79	32.56	17.82	16.57	14.34	18.88	23.07	28.2	31.18	17.2	16.61	25.64	GO:0000160;GO:0006355;GO:0003677	BP:phosphorelay signal transduction system;BP:regulation of transcription, DNA-templated;MF:DNA binding;	K07684	narL	map02020	Two-component system
DK62_RS05130	DK62_RS05130	cache domain-containing protein	34.46	40.74	16.33	16.2	12.31	13.91	18.7	18.2	37.6	16.27	13.11	18.45	------	------	K02480	------	------	------
DK62_RS05135	DK62_RS05135	invasion associated locus B family protein	1392.69	1626.46	665.78	651.4	4.86	8.07	8.06	9.28	1509.58	658.59	6.47	8.67	------	------	------	------	------	------
DK62_RS05140	DK62_RS05140	MATE family efflux transporter	15.79	17.37	10.35	14.3	7.41	7.9	8.67	7.6	16.58	12.33	7.66	8.14	GO:0006811;GO:0016021;GO:0005886;GO:0015297;GO:0042910	BP:ion transport;CC:integral component of membrane;CC:plasma membrane;MF:antiporter activity;MF:xenobiotic transporter activity;	K03327	norM	------	------
DK62_RS05145	DK62_RS05145	4-hydroxyproline epimerase	12.1	12.11	9.8	14.39	7.19	9.52	12.44	10.47	12.11	12.1	8.36	11.46	GO:0050346	MF:trans-L-3-hydroxyproline dehydratase activity;	K22548	lhpL	map00330	Arginine and proline metabolism
DK62_RS05150	DK62_RS05150	saccharopine dehydrogenase family protein	225.71	235.93	143.48	117.1	215.56	162.04	167.56	174.95	230.82	130.29	188.8	171.26	GO:0016491	MF:oxidoreductase activity;	------	------	------	------
DK62_RS05155	nspC	carboxynorspermidine decarboxylase	23.21	25.75	12.62	13.15	18.73	24.07	24.36	27.62	24.48	12.89	21.4	25.99	GO:0008295;GO:0045312;GO:0005737;GO:0016831	BP:spermidine biosynthetic process;BP:nor-spermidine biosynthetic process;CC:cytoplasm;MF:carboxy-lyase activity;	K13747	nspC	map00330	Arginine and proline metabolism
DK62_RS05165	DK62_RS05165	ferredoxin--NADP reductase	287.01	243.82	172.3	161.04	686.35	643.05	685.98	573.63	265.42	166.67	664.7	629.81	GO:0000166;GO:0004324	MF:nucleotide binding;MF:ferredoxin-NADP+ reductase activity;	K00528	fpr	------	------
DK62_RS05170	panB	3-methyl-2-oxobutanoate hydroxymethyltransferase	56.2	60.84	33.73	36.05	39.92	44.09	47.17	53.93	58.52	34.89	42.01	50.55	GO:0032259;GO:0015940;GO:0005737;GO:0008168;GO:0046872;GO:0003864	BP:methylation;BP:pantothenate biosynthetic process;CC:cytoplasm;MF:methyltransferase activity;MF:metal ion binding;MF:3-methyl-2-oxobutanoate hydroxymethyltransferase activity;	K00606	panB	map00770	Pantothenate and CoA biosynthesis
DK62_RS05175	panC	pantoate--beta-alanine ligase	53.27	56.31	39.25	38.44	38.65	40.55	46.49	47.26	54.79	38.85	39.6	46.88	GO:0015940;GO:0005737;GO:0004592;GO:0016829;GO:0005524	BP:pantothenate biosynthetic process;CC:cytoplasm;MF:pantoate-beta-alanine ligase activity;MF:lyase activity;MF:ATP binding;	K01918	panC	map00770;map00410	Pantothenate and CoA biosynthesis;beta-Alanine metabolism
DK62_RS05180	DK62_RS05180	alpha/beta hydrolase	78.16	84.67	60.13	72.09	55.03	68.18	80.03	82.45	81.42	66.11	61.61	81.24	GO:0016787	MF:hydrolase activity;	------	------	------	------
DK62_RS05185	DK62_RS05185	LrgB family protein	23.73	25.52	40.05	48.48	14.11	27.71	31.56	38.05	24.63	44.27	20.91	34.81	GO:0016021;GO:0016787	CC:integral component of membrane;MF:hydrolase activity;	------	------	------	------
DK62_RS05190	DK62_RS05190	CidA/LrgA family protein	34.98	44.53	28.11	46.59	11.39	12.95	17.01	21.31	39.76	37.35	12.17	19.16	GO:0016021;GO:0005886	CC:integral component of membrane;CC:plasma membrane;	K06518	cidA	------	------
DK62_RS05195	DK62_RS05195	LysR family transcriptional regulator	14.32	14.59	12.38	15.6	7.52	9.79	11.69	10.98	14.46	13.99	8.66	11.34	GO:0003700	MF:transcription factor activity, sequence-specific DNA binding;	------	------	------	------
DK62_RS05200	DK62_RS05200	hypothetical protein	954.65	1078.12	1133.82	918.81	873.99	1045.78	1031.88	1211.27	1016.39	1026.32	959.89	1121.58	------	------	------	------	------	------
DK62_RS05210	DK62_RS05210	glycosyltransferase family 25 protein	45	39.97	22.92	23.53	21.46	24.83	22.25	21.38	42.49	23.23	23.15	21.82	GO:0016740;GO:0016757	MF:transferase activity;MF:transferase activity, transferring glycosyl groups;	------	------	------	------
DK62_RS05215	DK62_RS05215	polysaccharide deacetylase family protein	110.26	116.12	95.3	108.17	62.64	94.18	112.14	162.2	113.19	101.74	78.41	137.17	GO:0005975;GO:0016810	BP:carbohydrate metabolic process;MF:hydrolase activity, acting on carbon-nitroge;	------	------	------	------
DK62_RS05220	hemA	5-aminolevulinate synthase	685.41	806.75	429.7	399.94	1606.67	1569.1	1498.3	1612.36	746.08	414.82	1587.89	1555.33	GO:0006782;GO:0008483;GO:0003870;GO:0016491;GO:0030170	BP:protoporphyrinogen IX biosynthetic process;MF:transaminase activity;MF:5-aminolevulinate synthase activity;MF:oxidoreductase activity;MF:pyridoxal phosphate binding;	K00643	------	map00860;map00260	Porphyrin and chlorophyll metabolism;Glycine, serine and threonine metabolism
DK62_RS05225	mscL	large conductance mechanosensitive channel protein MscL	407.31	462.98	641.22	477.28	168.65	211.89	212.3	197.86	435.15	559.25	190.27	205.08	GO:0005887;GO:0008381	CC:integral component of plasma membrane;MF:mechanically-gated ion channel activity;	K03282	mscL	------	------
DK62_RS05230	DK62_RS05230	hybrid sensor histidine kinase/response regulator	23.44	23.88	16.14	17.95	14.36	18.14	18.5	20.3	23.66	17.05	16.25	19.4	------	------	------	------	------	------
DK62_RS05235	DK62_RS05235	response regulator transcription factor	139.05	151.39	78.49	106.33	73.6	90.14	124.99	139.83	145.22	92.41	81.87	132.41	GO:0000160;GO:0006355;GO:0003677	BP:phosphorelay signal transduction system;BP:regulation of transcription, DNA-templated;MF:DNA binding;	------	------	------	------
DK62_RS05240	pip	prolyl aminopeptidase	389.41	322.76	402.38	487.27	177.38	194.84	272.45	285.63	356.09	444.83	186.11	279.04	GO:0005737;GO:0004177;GO:0016829	CC:cytoplasm;MF:aminopeptidase activity;MF:lyase activity;	K01259	pip	map00330	Arginine and proline metabolism
DK62_RS05245	DK62_RS05245	hypothetical protein	384.61	368.15	507.24	438.73	382.51	408.16	378.84	388.62	376.38	472.99	395.34	383.73	------	------	------	------	------	------
DK62_RS05250	DK62_RS05250	DUF952 domain-containing protein	26.54	25.25	29.46	18.41	15.72	24.12	31.53	28.33	25.9	23.94	19.92	29.93	------	------	------	------	------	------
DK62_RS05255	DK62_RS05255	quinone-dependent dihydroorotate dehydrogenase	49.44	42.39	29	31.66	57.94	50.14	54.69	63.05	45.92	30.33	54.04	58.87	GO:0006207;GO:0044205;GO:0005737;GO:0005886;GO:0016829;GO:0004152	BP:'de novo' pyrimidine nucleobase biosynthetic process;BP:'de novo' UMP biosynthetic process;CC:cytoplasm;CC:plasma membrane;MF:lyase activity;MF:dihydroorotate dehydrogenase activity;	K00254	pyrD	map00240	Pyrimidine metabolism
DK62_RS05260	DK62_RS05260	MATE family efflux transporter	48.72	43.7	40.66	47.11	23.97	31.9	39.36	34.65	46.21	43.89	27.94	37.01	GO:0016021;GO:0015297;GO:0042910	CC:integral component of membrane;MF:antiporter activity;MF:xenobiotic transporter activity;	K03327	norM	------	------
DK62_RS05265	DK62_RS05265	CAP domain-containing protein	312.59	269.72	361.23	277.35	236.06	277.77	347.58	365.96	291.16	319.29	256.92	356.77	------	------	------	------	------	------
DK62_RS05270	DK62_RS05270	DUF6460 domain-containing protein	284.35	305.43	190.05	163.84	221.19	256.63	349.03	339.22	294.89	176.95	238.91	344.13	GO:0016021	CC:integral component of membrane;	------	------	------	------
DK62_RS05275	DK62_RS05275	GlxA family transcriptional regulator	23.53	24.91	20.2	24.08	16.15	20.37	20.34	19.98	24.22	22.14	18.26	20.16	------	------	------	------	------	------
DK62_RS05280	DK62_RS05280	2'-deoxycytidine 5'-triphosphate deaminase	34.5	41.33	30.27	40.39	17.47	23.47	29.33	32	37.92	35.33	20.47	30.67	GO:0009394;GO:0008829	BP:2'-deoxyribonucleotide metabolic process;MF:dCTP deaminase activity;	K01494	dcd	map00240	Pyrimidine metabolism
DK62_RS05290	DK62_RS05290	O-succinylhomoserine sulfhydrylase	37.22	38.23	18.24	18.4	35.26	38.3	45.35	57.06	37.73	18.32	36.78	51.21	GO:0071268;GO:0071266;GO:0019346;GO:0016787;GO:0016765;GO:0016829;GO:0030170	BP:homocysteine biosynthetic process;BP:'de novo' L-methionine biosynthetic process;BP:transsulfuration;MF:hydrolase activity;MF:transferase activity, transferring alkyl or ary;MF:lyase activity;MF:pyridoxal phosphate binding;	K10764	metZ	map00270;map00920	Cysteine and methionine metabolism;Sulfur metabolism
DK62_RS05295	apaG	Co2+/Mg2+ efflux protein ApaG	135.06	129.03	95.57	58.67	90.29	120.87	113.22	121.77	132.05	77.12	105.58	117.5	------	------	K06195	apaG	------	------
DK62_RS05300	DK62_RS05300	Hsp33 family molecular chaperone	79.78	78.09	30.55	33.25	53.4	54.69	58.75	59.13	78.94	31.9	54.05	58.94	GO:0006457;GO:0005737;GO:0051082	BP:protein folding;CC:cytoplasm;MF:unfolded protein binding;	K04083	hslO	------	------
DK62_RS05305	argF	ornithine carbamoyltransferase	169.56	163.16	75.81	93.35	151.22	125.44	114.58	116.87	166.36	84.58	138.33	115.73	GO:0006526;GO:0019547;GO:0019546;GO:0005737;GO:0004585;GO:0016597	BP:arginine biosynthetic process;BP:arginine catabolic process to ornithine;BP:arginine deiminase pathway;CC:cytoplasm;MF:ornithine carbamoyltransferase activity;MF:amino acid binding;	K00611	argF	map00220	Arginine biosynthesis
DK62_RS05310	DK62_RS05310	aspartate aminotransferase family protein	84.82	90.96	38.31	45.19	64.09	69.75	65.34	78.29	87.89	41.75	66.92	71.82	GO:0006526;GO:0005737;GO:0030170;GO:0003992	BP:arginine biosynthetic process;CC:cytoplasm;MF:pyridoxal phosphate binding;MF:N2-acetyl-L-ornithin;	K00821	argD	map00220;map00300	Arginine biosynthesis;Lysine biosynthesis
DK62_RS05315	DK62_RS05315	GcrA family cell cycle regulator	624.09	574.28	1116.22	824.82	448.73	506.06	450.32	434.81	599.19	970.52	477.4	442.57	------	------	K13583	gcrA	map04112	Cell cycle - Caulobacter
DK62_RS05320	DK62_RS05320	ATP-binding protein	27.49	32.26	20.52	16.64	19.14	23.79	25.28	26.14	29.88	18.58	21.47	25.71	GO:0016021;GO:0000155;GO:0005524	CC:integral component of membrane;MF:phosphorelay sensor kinase activity;MF:ATP binding;	K07636	phoR	map02020	Two-component system
DK62_RS05325	ppk2	polyphosphate kinase 2	162.43	149.14	117.38	103.17	141.06	109.62	133.36	163.28	155.79	110.28	125.34	148.32	GO:0006754;GO:0008976	BP:ATP biosynthetic process;MF:polyphosphate kinase activity;	K22468	ppk2	map03018;map00190	RNA degradation;Oxidative phosphorylation
DK62_RS05330	DK62_RS05330	glycosyltransferase	1.53	1.4	1.94	1.01	2.44	1.67	2.06	1.83	1.47	1.48	2.06	1.95	GO:0016021;GO:0016740	CC:integral component of membrane;MF:transferase activity;	------	------	------	------
DK62_RS05335	DK62_RS05335	transporter substrate-binding domain-containing protein	97.87	87.59	63.12	35.98	61	72.35	67.6	69.2	92.73	49.55	66.68	68.4	------	------	K02030	------	------	------
DK62_RS05345	bepE	multidrug efflux RND transporter permease subunit BepE	57.83	58.99	31.62	47.51	87.3	104.47	109.86	109.6	58.41	39.57	95.89	109.73	GO:0042908;GO:0016021;GO:0005886;GO:0015562	BP:xenobiotic transport;CC:integral component of membrane;CC:plasma membrane;MF:efflux transmembrane transporter activity;	K18138	acrB	map01501;map01503	Cationic antimicrobial peptide (CAMP) resistance
DK62_RS05350	bepD	multidrug efflux RND transporter periplasmic adaptor subunit BepD	39.39	47.68	28.98	40.34	46.15	52.02	54.66	68.7	43.54	34.66	49.09	61.68	GO:0016020;GO:0022857	CC:membrane;MF:transmembrane transporter activity;	K03585	acrA	map01501;map01503	Cationic antimicrobial peptide (CAMP) resistance
DK62_RS05355	DK62_RS05355	TetR family transcriptional regulator	39.36	36.86	30.77	15.93	37.31	36.49	31.1	34.41	38.11	23.35	36.9	32.76	GO:0003677	MF:DNA binding;	K03577	acrR	------	------
DK62_RS05360	DK62_RS05360	long-chain fatty acid--CoA ligase	14.38	14.44	17.5	14.4	10.22	12.4	13.29	11.71	14.41	15.95	11.31	12.5	GO:0016021;GO:0004467;GO:0016874	CC:integral component of membrane;MF:long-chain fatty acid-CoA ligase activity;MF:ligase activity;	K01897	fadD	map04714;map02024;map03320;map04920;map00061;map00071;map04146;map04216	Thermogenesis;Quorum sensing;PPAR signaling pathway;Adipocytokine signaling pathway;Fatty acid biosynthesis;Fatty acid degradation;Peroxisome;Ferroptosis
DK62_RS05365	DK62_RS05365	esterase	4.46	4	4.21	3.19	4.31	5.27	3.48	2.7	4.23	3.7	4.79	3.09	------	------	------	------	------	------
DK62_RS05370	DK62_RS05370	HAD family hydrolase	70.6	79.46	38.79	33.65	48.99	61.19	62.58	66.31	75.03	36.22	55.09	64.45	GO:0016787;GO:0008967	MF:hydrolase activity;MF:phosphoglycolate phosphatase activity;	K01091	gph	map00630	Glyoxylate and dicarboxylate metabolism
DK62_RS05375	DK62_RS05375	succinylglutamate desuccinylase/aspartoacylase family protein	161.78	194.64	114.3	144.37	131.5	153.28	186.73	195.92	178.21	129.34	142.39	191.33	GO:0046872;GO:0016788	MF:metal ion binding;MF:hydrolase activity, acting on ester bonds;	K06987	------	------	------
DK62_RS05380	pgi	glucose-6-phosphate isomerase	183.09	177.02	165.2	182.95	193.29	179.93	209.77	226.65	180.06	174.08	186.61	218.21	GO:0006096;GO:0006094;GO:0005737;GO:0004347	BP:glycolytic process;BP:gluconeogenesis;CC:cytoplasm;MF:glucose-6-phosphate isomerase activity;	K01810	pgi	map00520;map00030;map00500;map00010	Amino sugar and nucleotide sugar metabolism;Pentose phosphate pathway;Starch and sucrose metabolism;Glycolysis / Gluconeogenesis
DK62_RS05385	DK62_RS05385	carbon monoxide dehydrogenase subunit G	30.54	36.95	25.18	29.77	19.02	28.05	24.79	25.78	33.75	27.48	23.54	25.29	------	------	K09386	------	------	------
DK62_RS05390	DK62_RS05390	NAD(P)-dependent oxidoreductase	224.38	226.19	145.53	160.79	88.45	84.07	94.54	90.26	225.29	153.16	86.26	92.4	GO:0051536;GO:0004355;GO:0016491	MF:iron-sulfur cluster binding;MF:glutamate synthas;MF:oxidoreductase activity;	K17722	preT	map00240;map00770;map00410	Pyrimidine metabolism;Pantothenate and CoA biosynthesis;beta-Alanine metabolism
DK62_RS05395	preA	NAD-dependent dihydropyrimidine dehydrogenase subunit PreA	147.08	161.23	127.42	135.3	42.74	36.46	31.84	35.05	154.16	131.36	39.6	33.45	GO:0006210;GO:0006212;GO:0005737;GO:0005886;GO:0046872;GO:0017113;GO:0030246;GO:0051536;GO:0048038	BP:thymine catabolic process;BP:uracil catabolic process;CC:cytoplasm;CC:plasma membrane;MF:metal ion binding;MF:dihydropyrimidine dehydrogenas;MF:carbohydrate binding;MF:iron-sulfur cluster binding;MF:quinone binding;	K17723	preA	map00240;map00770;map00410	Pyrimidine metabolism;Pantothenate and CoA biosynthesis;beta-Alanine metabolism
DK62_RS05400	DK62_RS05400	NUDIX domain-containing protein	86.55	102.54	108.33	147.69	77.26	91.48	128.74	114.29	94.55	128.01	84.37	121.52	GO:0016787	MF:hydrolase activity;	------	------	------	------
DK62_RS05410	DK62_RS05410	Zn-dependent hydrolase	192.98	215.63	110.44	153.58	98.55	91.38	118.23	119.41	204.31	132.01	94.97	118.82	GO:0016813;GO:0046872;GO:0016746;GO:0003837	MF:hydrolase activity, acting on carbon-nitroge;MF:metal ion binding;MF:transferase activity, transferring acyl groups;MF:beta-ureidopropionase activity;	K06016	pydC	map00240	Pyrimidine metabolism
DK62_RS05425	DK62_RS05425	efflux RND transporter permease subunit	52.95	54.91	27.84	25.68	64.11	76.16	92.67	97.07	53.93	26.76	70.14	94.87	------	------	K03296	------	------	------
DK62_RS05430	DK62_RS05430	efflux RND transporter periplasmic adaptor subunit	141.56	187.19	78.87	80.62	211.53	295.06	387.33	417.59	164.38	79.75	253.3	402.46	GO:0016020;GO:0022857	CC:membrane;MF:transmembrane transporter activity;	------	------	------	------
DK62_RS05435	DK62_RS05435	HAMP domain-containing histidine kinase	45.01	41.16	30.64	29.72	36.18	42.24	46.5	59.91	43.09	30.18	39.21	53.21	GO:0016021;GO:0004673	CC:integral component of membrane;MF:protein histidine kinase activity;	------	------	------	------
DK62_RS05445	ureG	urease accessory protein UreG	524.18	624.08	309.76	370.68	54.15	68.63	93.46	83.81	574.13	340.22	61.39	88.64	GO:0006807;GO:0009405;GO:0005737;GO:0016151;GO:0003924;GO:0005525	BP:nitrogen compound metabolic process;BP:pathogenesis;CC:cytoplasm;MF:nickel cation binding;MF:GTPase activity;MF:GTP binding;	K03189	ureG	------	------
DK62_RS05450	DK62_RS05450	urease accessory protein UreF	437.76	524.75	224.2	303.92	57.49	41.56	40.47	45.95	481.26	264.06	49.53	43.21	GO:0006807;GO:0005737;GO:0016151	BP:nitrogen compound metabolic process;CC:cytoplasm;MF:nickel cation binding;	K03188	ureF	------	------
DK62_RS05455	ureE	urease accessory protein UreE	983.44	1058.96	489.02	671.84	120.67	78.17	86.85	97.13	1021.2	580.43	99.42	91.99	GO:0006457;GO:0065003;GO:0009405;GO:0019627;GO:0005737;GO:0016151;GO:0051082	BP:protein folding;BP:macromolecular complex assembly;BP:pathogenesis;BP:urea metabolic process;CC:cytoplasm;MF:nickel cation binding;MF:unfolded protein binding;	K03187	ureE	------	------
DK62_RS05460	ureC	urease subunit alpha	920.66	1049.73	439	602.46	29.32	28.07	31.18	31.45	985.2	520.73	28.7	31.32	GO:0009405;GO:0043419;GO:0005737;GO:0009039;GO:0016151	BP:pathogenesis;BP:urea catabolic process;CC:cytoplasm;MF:urease activity;MF:nickel cation binding;	K01428	ureC	map05120;map00791;map00220;map00230	Epithelial cell signaling in Helicobacter pylori infection;Atrazine degradation;Arginine biosynthesis;Purine metabolism
DK62_RS05465	DK62_RS05465	urease subunit beta	816.42	1034.57	454.74	524.44	17.54	14.05	11.99	12.28	925.5	489.59	15.8	12.14	GO:0009405;GO:0043419;GO:0035550;GO:0009039	BP:pathogenesis;BP:urea catabolic process;CC:urease complex;MF:urease activity;	K01429	ureB	map00220;map00230;map00791	Arginine biosynthesis;Purine metabolism;Atrazine degradation
DK62_RS05475	DK62_RS05475	urease subunit gamma	603.65	741.6	445.71	400.88	22.79	19.78	19.04	18.99	672.63	423.3	21.29	19.02	GO:0009405;GO:0043419;GO:0005737;GO:0009039;GO:0016151	BP:pathogenesis;BP:urea catabolic process;CC:cytoplasm;MF:urease activity;MF:nickel cation binding;	K01430	ureA	map00220;map00230;map00791	Arginine biosynthesis;Purine metabolism;Atrazine degradation
DK62_RS05480	DK62_RS05480	urease accessory protein UreD	307.2	418.9	385.79	254.28	8.38	11.94	11.59	14.19	363.05	320.04	10.16	12.89	GO:0006807;GO:0009405;GO:0005737;GO:0016151	BP:nitrogen compound metabolic process;BP:pathogenesis;CC:cytoplasm;MF:nickel cation binding;	K03190	ureD	------	------
DK62_RS05485	DK62_RS05485	hypothetical protein	37308.6	40685.2	43480.9	35765.9	27.58	59.04	63.37	43.59	38996.9	39623.4	43.31	53.48	------	------	------	------	------	------
DK62_RS05490	DK62_RS05490	helix-turn-helix domain-containing protein	579.95	596.94	340.24	268.58	15.1	21.87	19.78	20.63	588.45	304.41	18.49	20.21	GO:0003677	MF:DNA binding;	------	------	------	------
DK62_RS05495	DK62_RS05495	hypothetical protein	55.2	49.53	40.27	18.76	90.66	74.97	53.05	49.64	52.37	29.52	82.82	51.35	------	------	------	------	------	------
DK62_RS05500	DK62_RS05500	recombinase family protein	12.06	15.46	10.01	7.36	23.71	16.75	18.48	17.82	13.76	8.69	20.23	18.15	GO:0015074;GO:0000150;GO:0003677	BP:DNA integration;MF:recombinase activity;MF:DNA binding;	------	------	------	------
DK62_RS05505	DK62_RS05505	Bro-N domain-containing protein	7.5	9.06	8.47	14.1	6.42	6.1	9.07	6.91	8.28	11.29	6.26	7.99	------	------	------	------	------	------
DK62_RS05510	DK62_RS05510	site-specific integrase	39.1	36.78	54.99	82.48	40.6	31.42	50.37	66.12	37.94	68.74	36.01	58.25	GO:0006310;GO:0015074;GO:0003677	BP:DNA recombination;BP:DNA integration;MF:DNA binding;	------	------	------	------
DK62_RS05520	DK62_RS05520	hypothetical protein	127.49	122.25	66.84	104.3	59.02	94.43	109.51	115.42	124.87	85.57	76.73	112.47	GO:0016021	CC:integral component of membrane;	------	------	------	------
DK62_RS05525	murA	UDP-N-acetylglucosamine 1-carboxyvinyltransferase	366.23	344.95	244.38	261	185.45	185.26	178.5	178.92	355.59	252.69	185.36	178.71	GO:0019277;GO:0071555;GO:0008360;GO:0007049;GO:0009252;GO:0051301;GO:0005737;GO:0008760	BP:UDP-N-acetylgalactosamine biosynthetic process;BP:cell wall organization;BP:regulation of cell shape;BP:cell cycle;BP:peptidoglycan biosynthetic process;BP:cell division;CC:cytoplasm;MF:UDP-N-acetylglucosamine 1-carboxyvinyltransferase activity;	K00790	murA	map00520;map00550	Amino sugar and nucleotide sugar metabolism;Peptidoglycan biosynthesis
DK62_RS05530	DK62_RS05530	DUF2948 family protein	237.68	248.04	341.63	307.92	221.69	200.51	244.54	215.93	242.86	324.78	211.1	230.24	------	------	------	------	------	------
DK62_RS05535	hisD	histidinol dehydrogenase	256.38	251.52	296.23	259.82	308.89	224.61	223.5	231.77	253.95	278.03	266.75	227.64	GO:0000105;GO:0051287;GO:0004399;GO:0008270	BP:histidine biosynthetic process;MF:NAD binding;MF:histidinol dehydrogenase activity;MF:zinc ion binding;	K00013	hisD	map00340	Histidine metabolism
DK62_RS05540	DK62_RS05540	UPF0262 family protein	106.85	108.75	156.19	143.51	72.36	107.26	108.71	91.94	107.8	149.85	89.81	100.33	------	------	------	------	------	------
DK62_RS05545	DK62_RS05545	low molecular weight phosphatase family protein	28.85	40.3	44.02	42.45	21.08	38.76	41.3	30.42	34.58	43.24	29.92	35.86	GO:0004725	MF:protein tyrosine phosphatase activity;	------	------	------	------
DK62_RS05550	infA	translation initiation factor IF-1	249.82	319.62	204.13	215.11	219.4	355.97	393.73	405.62	284.72	209.62	287.69	399.68	GO:0005737;GO:0003743;GO:0043022;GO:0019843	CC:cytoplasm;MF:translation initiation factor activity;MF:ribosome binding;MF:rRNA binding;	K02518	infA	------	------
DK62_RS05555	DK62_RS05555	Maf-like protein	64.8	82.16	44.69	55.16	53.06	85.17	89.97	93.67	73.48	49.93	69.12	91.82	GO:0009117;GO:0005737;GO:0036218;GO:0035529;GO:0036221	BP:nucleotide metabolic process;CC:cytoplasm;MF:dTTP diphosphatase activity;MF:NADH pyrophosphatase activity;MF:UTP diphosphatase activity;	K06287	maf	------	------
DK62_RS05560	yacG	DNA gyrase inhibitor YacG	188.59	175.69	109.69	98.43	246.14	147.94	141.23	161.36	182.14	104.06	197.04	151.3	GO:0006355;GO:0008657;GO:0008270	BP:regulation of transcription, DNA-templated;MF:DNA topoisomeras;MF:zinc ion binding;	K09862	------	------	------
DK62_RS05570	btpA	TIR domain-containing translocated effector BtpA	88.57	80.41	107.21	114.32	37.92	51.52	49.89	49.11	84.49	110.77	44.72	49.5	GO:0019677;GO:0007165;GO:0039506;GO:0005576;GO:0042802;GO:0050135;GO:0003953;GO:0061809	BP:NAD catabolic process;BP:signal transduction;BP:modulation by virus of host molecular function;CC:extracellular region;MF:identical protein binding;MF:NA;MF:NAD+ nucleosidase activity;MF:NAD+ nucleotidase, cyclic ADP-ribose generating;	------	------	------	------
DK62_RS05575	DK62_RS05575	hypothetical protein	3.86	1.63	2.07	5.17	4.67	0.94	2.51	1.44	2.75	3.62	2.81	1.98	------	------	------	------	------	------
DK62_RS05580	DK62_RS05580	hypothetical protein	1.44	2.12	1.23	0.63	1.48	1.48	3.31	2.8	1.78	0.93	1.48	3.06	------	------	------	------	------	------
DK62_RS05585	DK62_RS05585	hypothetical protein	3.98	3.01	4.39	7.7	3.02	1.75	1.03	2.9	3.5	6.05	2.39	1.97	GO:0016021	CC:integral component of membrane;	------	------	------	------
DK62_RS05590	DK62_RS05590	hypothetical protein	0	0	0	0.65	0	0	0	0	0	0.33	0	0	------	------	------	------	------	------
DK62_RS05595	DK62_RS05595	hypothetical protein	7.96	8.76	10.1	7.49	1.28	0.44	0.53	2.33	8.36	8.8	0.86	1.43	------	------	------	------	------	------
DK62_RS05600	DK62_RS05600	helix-turn-helix domain-containing protein	7.77	9.79	4.87	1	2.44	10.45	5.46	5.77	8.78	2.94	6.45	5.62	GO:0003677	MF:DNA binding;	------	------	------	------
DK62_RS05610	DK62_RS05610	ImmA/IrrE family metallo-endopeptidase	102.53	96.33	727	1104.66	314.87	297.4	305.67	257.04	99.43	915.83	306.14	281.36	GO:0016787	MF:hydrolase activity;	------	------	------	------
DK62_RS05615	DK62_RS05615	transcriptional regulator	326.95	326.28	1672.18	3114.93	430.93	440.98	470.14	501.04	326.62	2393.56	435.96	485.59	GO:0003677	MF:DNA binding;	------	------	------	------
DK62_RS05625	DK62_RS05625	hypothetical protein	23.79	23.84	64.18	42.06	39.48	49.22	49.02	36.37	23.82	53.12	44.35	42.7	------	------	------	------	------	------
DK62_RS05630	DK62_RS05630	SANT/Myb-like DNA-binding domain-containing protein	36.18	32.9	181.94	65.52	112.48	120.89	118	110.69	34.54	123.73	116.69	114.35	------	------	------	------	------	------
DK62_RS05635	DK62_RS05635	hypothetical protein	37.33	31.68	19	23.61	46.61	46.82	43.34	45.38	34.51	21.31	46.72	44.36	------	------	------	------	------	------
DK62_RS05640	DK62_RS05640	hypothetical protein	70.85	95.16	37.81	23.09	35.54	43.48	39.21	32.6	83.01	30.45	39.51	35.91	GO:0016021	CC:integral component of membrane;	------	------	------	------
DK62_RS05645	DK62_RS05645	hypothetical protein	9.78	11.3	6.01	3.64	15.08	12.83	13.41	13.25	10.54	4.83	13.96	13.33	------	------	------	------	------	------
DK62_RS05650	DK62_RS05650	glucosaminidase domain-containing protein	16.6	17.5	17.2	11.95	11.51	12.27	12.2	11.86	17.05	14.58	11.89	12.03	GO:0004040	MF:amidase activity;	------	------	------	------
DK62_RS05660	DK62_RS05660	winged helix-turn-helix domain-containing protein	24.5	27.03	14.11	8.61	29.65	21.52	21.46	22.58	25.77	11.36	25.59	22.02	GO:0032088;GO:0043565	BP:negative regulation of NF-kappaB transcription factor activity;MF:sequence-specific DNA binding;	------	------	------	------
DK62_RS05670	DK62_RS05670	hypothetical protein	25.59	21.88	9.76	11.7	18.59	14.92	18.84	16.33	23.74	10.73	16.76	17.59	------	------	------	------	------	------
DK62_RS05675	DK62_RS05675	YfjI family protein	6.04	6.02	2.94	3.01	5.69	4.27	5.03	3.45	6.03	2.98	4.98	4.24	------	------	------	------	------	------
DK62_RS05680	DK62_RS05680	toprim domain-containing protein	2.95	3.51	2.29	2.73	1.87	2.27	2.04	2.56	3.23	2.51	2.07	2.3	------	------	------	------	------	------
DK62_RS05685	DK62_RS05685	hypothetical protein	3.93	4.34	2.62	0.54	2.13	11.88	7.42	6.07	4.14	1.58	7.01	6.75	------	------	------	------	------	------
DK62_RS05690	DK62_RS05690	AlpA family transcriptional regulator	29.65	20.24	23.57	21.2	17.9	26.29	12.87	15.49	24.95	22.39	22.1	14.18	GO:0003677	MF:DNA binding;	------	------	------	------
DK62_RS05695	DK62_RS05695	hypothetical protein	128.5	119.09	161.37	160.07	153.85	132.97	112.08	111.03	123.8	160.72	143.41	111.56	------	------	------	------	------	------
DK62_RS05700	DK62_RS05700	site-specific integrase	108.54	114.97	149.66	194.36	88.53	90.67	111.27	99.7	111.76	172.01	89.6	105.49	GO:0006310;GO:0046718;GO:0075713;GO:0044826;GO:0015074;GO:0003677	BP:DNA recombination;BP:viral entry into host cell;BP:establishment of integrated proviral latency;BP:viral genome integration into host DNA;BP:DNA integration;MF:DNA binding;	------	------	------	------
DK62_RS05710	DK62_RS05710	hypothetical protein	100.1	93.69	47.74	45.45	69.26	59.54	72.41	72.39	96.9	46.6	64.4	72.4	------	------	------	------	------	------
DK62_RS05715	DK62_RS05715	L-fuconate dehydratase	221.98	244.25	65.34	39.75	18.93	15.02	26.5	30.09	233.12	52.55	16.98	28.3	GO:0009063;GO:0016052;GO:0050023;GO:0046872;GO:0016853	BP:cellular amino acid catabolic process;BP:carbohydrate catabolic process;MF:L-fuconate dehydratase activity;MF:metal ion binding;MF:isomerase activity;	K18334	fucD	map00051	Fructose and mannose metabolism
DK62_RS05720	DK62_RS05720	fumarylacetoacetate hydrolase family protein	310.23	379.01	112.05	77.93	29.53	20.75	37.03	43.61	344.62	94.99	25.14	40.32	GO:0016787;GO:0016829;GO:0016853;GO:0003824	MF:hydrolase activity;MF:lyase activity;MF:isomerase activity;MF:catalytic activity;	------	------	------	------
DK62_RS05725	DK62_RS05725	SDR family oxidoreductase	241.93	276.82	86.67	66.37	17.48	14.52	29.26	33.78	259.38	76.52	16	31.52	GO:0016491	MF:oxidoreductase activity;	K18335	------	map00051	Fructose and mannose metabolism
DK62_RS05735	DK62_RS05735	Gfo/Idh/MocA family oxidoreductase	135.88	164.55	46.41	33.89	6.7	9.7	16.04	14.9	150.22	40.15	8.2	15.47	GO:0016491;GO:0000166	MF:oxidoreductase activity;MF:nucleotide binding;	------	------	------	------
DK62_RS05740	DK62_RS05740	L-rhamnose mutarotase	170.43	157.42	46.24	27.28	6.5	9.75	19.38	18.27	163.93	36.76	8.13	18.83	GO:0016857;GO:0062192	MF:racemase and epimerase activity, acting on carbohydrates and derivatives;MF:L-rhamnose mutarotase activity;	K03534	rhaM	------	------
DK62_RS05745	DK62_RS05745	mandelate racemase/muconate lactonizing enzyme family protein	114.84	127.01	39.75	29.03	4.64	5.7	12.4	14.51	120.93	34.39	5.17	13.46	GO:0009063	BP:cellular amino acid catabolic process;	------	------	------	------
DK62_RS05750	ugpC	sn-glycerol-3-phosphate ABC transporter ATP-binding protein UgpC	165.69	183.99	70.33	46.48	7.45	10.14	20	20.69	174.84	58.41	8.8	20.35	GO:0008643;GO:0005886;GO:0042626;GO:0005524	BP:carbohydrate transport;CC:plasma membrane;MF:ATPase activity, coupled to transmembrane movement of substances;MF:ATP binding;	K10112	msmX	map02010	ABC transporters
DK62_RS05755	DK62_RS05755	carbohydrate ABC transporter permease	270.16	287.15	119.32	73.94	12.52	13.65	23.41	22.58	278.66	96.63	13.09	23	GO:0055085;GO:0008643;GO:0016021;GO:0005886	BP:transmembrane transport;BP:carbohydrate transport;CC:integral component of membrane;CC:plasma membrane;	K02026	------	------	------
DK62_RS05765	DK62_RS05765	sugar ABC transporter substrate-binding protein	1086.76	1250	768.07	669.34	286.55	332.23	521.76	554.36	1168.38	718.71	309.39	538.06	GO:0008643	BP:carbohydrate transport;	K02027	------	------	------
DK62_RS05770	DK62_RS05770	IclR family transcriptional regulator	40.78	48.95	20.75	25.14	15.21	18.02	23.43	23.03	44.87	22.95	16.62	23.23	GO:0006355;GO:0003677	BP:regulation of transcription, DNA-templated;MF:DNA binding;	------	------	------	------
DK62_RS05775	DK62_RS05775	amidohydrolase	53.79	58.05	66.99	54.08	34.34	48.89	52.75	52.28	55.92	60.54	41.62	52.52	GO:0016787;GO:0016740;GO:0016757	MF:hydrolase activity;MF:transferase activity;MF:transferase activity, transferring glycosyl groups;	------	------	------	------
DK62_RS05780	DK62_RS05780	sarcosine oxidase subunit gamma	23.03	16.51	15.89	9.49	5.31	5.32	4.81	6.72	19.77	12.69	5.32	5.77	GO:0008115	MF:sarcosine oxidase activity;	K00305	soxG	map00260	Glycine, serine and threonine metabolism
DK62_RS05795	DK62_RS05795	sarcosine oxidase subunit delta	25.48	18.08	20.17	12.63	11.86	10.39	16.69	11.36	21.78	16.4	11.13	14.03	GO:0046653;GO:0008115	BP:tetrahydrofolate metabolic process;MF:sarcosine oxidase activity;	K00304	soxD	map00260	Glycine, serine and threonine metabolism
DK62_RS05800	DK62_RS05800	sarcosine oxidase subunit beta family protein	18.86	18.07	15.65	11.19	6.16	6.16	8.37	7.58	18.47	13.42	6.16	7.98	GO:0046653;GO:0008115	BP:tetrahydrofolate metabolic process;MF:sarcosine oxidase activity;	K00303	soxB	map00260	Glycine, serine and threonine metabolism
DK62_RS05805	DK62_RS05805	Glu/Leu/Phe/Val dehydrogenase	50.37	54.38	25.85	32.41	99.25	99.95	127.51	139.9	52.38	29.13	99.6	133.71	GO:0006520;GO:0000166;GO:0016639	BP:cellular amino acid metabolic process;MF:nucleotide binding;MF:oxidoreductase activity, acting on the CH-NH2 group of donors, NAD or NADP as acceptor;	K00262	gdhA	map00220;map00250;map00910	Arginine biosynthesis;Alanine, aspartate and glutamate metabolism;Nitrogen metabolism
DK62_RS05815	DK62_RS05815	ABC transporter substrate-binding protein	52.47	46.07	21.11	26.76	39.36	41.48	44.37	39.28	49.27	23.94	40.42	41.83	GO:0043190;GO:0022857	CC:ATP-binding cassett;MF:transmembrane transporter activity;	K05845	opuC	map02010	ABC transporters
DK62_RS05820	DK62_RS05820	ABC transporter permease	12.45	12.02	4.55	3.4	5.33	5.72	8.8	6.64	12.24	3.98	5.53	7.72	------	------	K05846	opuBD	map02010	ABC transporters
DK62_RS05825	DK62_RS05825	ABC transporter ATP-binding protein	10.03	11.31	3.63	4.68	3.94	4.94	7.43	4.98	10.67	4.16	4.44	6.21	GO:0042626;GO:0005524	MF:ATPase activity, coupled to transmembrane movement of substances;MF:ATP binding;	K05847	opuA	map02010	ABC transporters
DK62_RS05830	DK62_RS05830	ABC transporter permease	8.88	8.66	1.53	2.36	4.2	4.99	3.74	3.21	8.77	1.95	4.6	3.48	GO:0055085;GO:0016021;GO:0005886	BP:transmembrane transport;CC:integral component of membrane;CC:plasma membrane;	K05846	opuBD	map02010	ABC transporters
DK62_RS05835	cueR	Cu(I)-responsive transcriptional regulator	24.51	30.48	22.72	36.17	167.45	152.41	200.29	274.7	27.5	29.45	159.93	237.5	GO:0045893;GO:0003700;GO:0005507;GO:0003677	BP:positive regulation of transcription, DNA-templated;MF:transcription factor activity, sequence-specific DNA binding;MF:copper ion binding;MF:DNA binding;	K19591	cueR	------	------
DK62_RS05840	DK62_RS05840	heavy metal translocating P-type ATPase	76.42	68.4	38.53	20.84	55.76	61.07	52.92	53.08	72.41	29.69	58.42	53	GO:0006825;GO:0016021;GO:0005886;GO:0016787;GO:0019829;GO:0005507;GO:0005524	BP:copper ion transport;CC:integral component of membrane;CC:plasma membrane;MF:hydrolase activity;MF:cation-transporting ATPase activity;MF:copper ion binding;MF:ATP binding;	K17686	copA	map04978;map04016;map01524	Mineral absorption;MAPK signaling pathway - plant;Platinum drug resistance
DK62_RS05845	DK62_RS05845	bifunctional diguanylate cyclase/phosphodiesterase	118.16	125.33	63.5	47.22	94.8	96.48	94.04	98.66	121.75	55.36	95.64	96.35	GO:0009405;GO:0050896;GO:0018298;GO:0016301;GO:0009881	BP:pathogenesis;BP:response to stimulus;BP:protein-chromophore linkage;MF:kinase activity;MF:photoreceptor activity;	------	------	------	------
DK62_RS05850	thiD	bifunctional hydroxymethylpyrimidine kinase/phosphomethylpyrimidine kinase	71.5	74.9	30.12	27.89	33.67	49.81	22.73	28.93	73.2	29.01	41.74	25.83	GO:0009228;GO:0008972;GO:0003885;GO:0008233;GO:0008902	BP:thiamine biosynthetic process;MF:phosphomethylpyrimidine kinase activity;MF:D-arabinono-1,4-lactone oxidase activity;MF:peptidase activity;MF:hydroxymethylpyrimidine kinase activity;	K00941	thiD	map00730	Thiamine metabolism
DK62_RS05855	DK62_RS05855	FAD-dependent oxidoreductase	58.75	61.72	31.36	18.03	16.73	30.97	11.04	11.64	60.24	24.7	23.85	11.34	GO:0009229;GO:0046416;GO:0043799;GO:0004497;GO:0050406;GO:0003884;GO:0071949	BP:thiamine diphosphate biosynthetic process;BP:D-amino acid metabolic process;MF:glycine oxidase activity;MF:monooxygenase activity;MF:[acetyl-CoA carboxylase]-phosphatase activity;MF:D-amino-acid oxidase activity;MF:FAD binding;	K03153	thiO	map00730	Thiamine metabolism
DK62_RS05860	thiS	sulfur carrier protein ThiS	201.87	214.95	70.94	95.12	37.82	131.16	51.19	51.75	208.41	83.03	84.49	51.47	------	------	K03154	thiS	map04122	Sulfur relay system
DK62_RS05865	DK62_RS05865	thiazole synthase	93.24	91.95	42.38	31.59	27.88	44.08	22.99	21.21	92.6	36.99	35.98	22.1	GO:0009229;GO:0005737;GO:1990107	BP:thiamine diphosphate biosynthetic process;CC:cytoplasm;MF:thiazole synthase activity;	K03149	thiG	map00730	Thiamine metabolism
DK62_RS05870	DK62_RS05870	thiamine phosphate synthase	89.47	95.17	43.29	35.05	29.41	43.72	18.7	21.72	92.32	39.17	36.57	20.21	GO:0009229;GO:0009228;GO:0004789	BP:thiamine diphosphate biosynthetic process;BP:thiamine biosynthetic process;MF:thiamine-phosphate diphosphorylase activity;	K00788	thiE	map00730	Thiamine metabolism
DK62_RS05875	DK62_RS05875	ABC transporter substrate-binding protein	130.7	152.1	71.31	43.84	31.71	36.08	20.11	17.95	141.4	57.58	33.9	19.03	GO:0009228;GO:0005524	BP:thiamine biosynthetic process;MF:ATP binding;	K15598	thiY	map02010	ABC transporters
DK62_RS05880	tenA	thiaminase II	105.45	128.87	48.95	31.66	20.63	29.08	21.08	18.84	117.16	40.31	24.86	19.96	GO:0009229;GO:0009228;GO:0050334	BP:thiamine diphosphate biosynthetic process;BP:thiamine biosynthetic process;MF:thiaminase activity;	K03707	tenA	map00730	Thiamine metabolism
DK62_RS05890	DK62_RS05890	aldehyde dehydrogenase family protein	62.36	56.01	36.77	36.1	179.56	164.97	120.43	115.39	59.19	36.44	172.27	117.91	GO:0046872;GO:0016620;GO:0043878;GO:0004029	MF:metal ion binding;MF:oxidoreductase activity, acting on the aldehyde or oxo group of donors, NAD or NADP as acceptor;MF:glyceraldehyde-3-phosphate dehydrogenas;MF:aldehyde dehydrogenas;	K22187	xylA	map00040	Pentose and glucuronate interconversions
DK62_RS05895	DK62_RS05895	ABC transporter ATP-binding protein/permease	1065.47	1033.33	479.95	400.09	1068.61	1279.66	1061.65	1055.16	1049.4	440.02	1174.14	1058.41	GO:0016021;GO:0042626;GO:0005524	CC:integral component of membrane;MF:ATPase activity, coupled to transmembrane movement of substances;MF:ATP binding;	K06147	------	------	------
DK62_RS05900	DK62_RS05900	LacI family DNA-binding transcriptional regulator	62.66	64.52	41.02	32.3	249.5	184.73	121.6	69.47	63.59	36.66	217.12	95.54	GO:0006355;GO:0003677	BP:regulation of transcription, DNA-templated;MF:DNA binding;	K02529	lacI	------	------
DK62_RS05905	DK62_RS05905	DUF779 domain-containing protein	502.45	410.12	371.49	128.03	2069.7	1886.48	1044.23	523.09	456.29	249.76	1978.09	783.66	------	------	K09959	------	------	------
DK62_RS05910	adhP	alcohol dehydrogenase AdhP	407.79	292	424.03	69.83	5686.09	5039.98	2404.8	900.32	349.9	246.93	5363.04	1652.56	GO:0000166;GO:0008270;GO:0004022;GO:0016491	MF:nucleotide binding;MF:zinc ion binding;MF:alcohol dehydrogenas;MF:oxidoreductase activity;	K13953	adhP	map00071;map00980;map00626;map00625;map00620;map00010;map00830;map00350;map00982	Fatty acid degradation;Metabolism of xenobiotics by cytochrome P450;Naphthalene degradation;Chloroalkane and chloroalkene degradation;Pyruvate metabolism;Glycolysis / Gluconeogenesis;Retinol metabolism;Tyrosine metabolism;Drug metabolism - cytochrome P450
DK62_RS05915	DK62_RS05915	aldehyde dehydrogenase family protein	830.04	723.31	571.81	252.86	623.12	764.72	762.9	788.23	776.68	412.34	693.92	775.57	GO:0046872;GO:0016620	MF:metal ion binding;MF:oxidoreductase activity, acting on the aldehyde or oxo group of donors, NAD or NADP as acceptor;	K00138	aldB	map00010;map00620	Glycolysis / Gluconeogenesis;Pyruvate metabolism
DK62_RS05920	DK62_RS05920	GAF domain-containing protein	233.88	217.29	141.43	92.82	161.58	191.46	212.19	191.35	225.59	117.13	176.52	201.77	GO:0043565;GO:0005524	MF:sequence-specific DNA binding;MF:ATP binding;	------	------	------	------
DK62_RS05925	glpD	glycerol-3-phosphate dehydrogenase	70.07	66.34	12.81	9.88	23.79	24.06	26.97	23.13	68.21	11.35	23.93	25.05	GO:0006072;GO:0009331;GO:0052591	BP:glycerol-3-phosphate metabolic process;CC:glycerol-3-phosphate dehydrogenase complex;MF:sn-glycerol-3-phosphat;	K00111	glpA	map00564	Glycerophospholipid metabolism
DK62_RS05930	DK62_RS05930	DeoR/GlpR family DNA-binding transcription regulator	55.22	54.52	38.3	42.7	39.55	43.31	58.35	55.41	54.87	40.5	41.43	56.88	GO:0003700	MF:transcription factor activity, sequence-specific DNA binding;	K02444	glpR	------	------
DK62_RS05935	DK62_RS05935	response regulator transcription factor	22.81	23.43	2.7	3.69	12.87	11.73	13.24	11.46	23.12	3.2	12.3	12.35	GO:0006355;GO:0003677	BP:regulation of transcription, DNA-templated;MF:DNA binding;	------	------	------	------
DK62_RS05940	DK62_RS05940	Crp/Fnr family transcriptional regulator	69.68	65.64	13.2	10.81	43.06	33.06	33.33	34.76	67.66	12.01	38.06	34.05	GO:0006355;GO:0003677	BP:regulation of transcription, DNA-templated;MF:DNA binding;	------	------	------	------
DK62_RS05950	cysQ	3'(2')%2C5'-bisphosphate nucleotidase CysQ	69.4	57.99	79.98	46.91	44.52	48.37	50.25	49.31	63.7	63.45	46.45	49.78	GO:0006790;GO:0046855;GO:0046854;GO:0005886;GO:0008441;GO:0000287	BP:sulfur compound metabolic process;BP:inositol phosphate dephosphorylation;BP:phosphatidylinositol phosphorylation;CC:plasma membrane;MF:3;MF:magnesium ion binding;	K01082	cysQ	map00920	Sulfur metabolism
DK62_RS05955	cysN	sulfate adenylyltransferase subunit CysN	4.83	6.19	2.96	2.16	3.63	4.21	4.28	4.08	5.51	2.56	3.92	4.18	GO:0000103;GO:0070814;GO:0003924;GO:0004020;GO:0016491;GO:0004781;GO:0005524;GO:0005525	BP:sulfate assimilation;BP:hydrogen sulfide biosynthetic process;MF:GTPase activity;MF:adenylylsulfate kinase activity;MF:oxidoreductase activity;MF:sulfate adenylyltransferas;MF:ATP binding;MF:GTP binding;	K00955	cysNC	map00450;map00261;map00230;map00920	Selenocompound metabolism;Monobactam biosynthesis;Purine metabolism;Sulfur metabolism
DK62_RS05960	cysD	sulfate adenylyltransferase subunit CysD	5.89	7.53	2.38	2.71	4.24	3.48	6.39	5.42	6.71	2.55	3.86	5.91	GO:0000103;GO:0019419;GO:0070814;GO:0004781;GO:0005524	BP:sulfate assimilation;BP:sulfate reduction;BP:hydrogen sulfide biosynthetic process;MF:sulfate adenylyltransferas;MF:ATP binding;	K00957	cysD	map00450;map00261;map00230;map00920	Selenocompound metabolism;Monobactam biosynthesis;Purine metabolism;Sulfur metabolism
DK62_RS05965	DK62_RS05965	aspartate aminotransferase family protein	270.83	288.54	202.09	221.84	182.51	179.53	252.05	267.57	279.69	211.97	181.02	259.81	GO:0008483;GO:0016223;GO:0030170	MF:transaminase activity;MF:beta-alanine-pyruvate transaminase activity;MF:pyridoxal phosphate binding;	K16871	------	map00250;map00650	Alanine, aspartate and glutamate metabolism;Butanoate metabolism
DK62_RS05970	DK62_RS05970	LuxR family transcriptional regulator	106.86	114.01	53.86	39.07	76.02	97.51	96.04	100.02	110.44	46.47	86.77	98.03	GO:0009372;GO:0006355;GO:0003677	BP:quorum sensing;BP:regulation of transcription, DNA-templated;MF:DNA binding;	------	------	------	------
DK62_RS05975	metH	methionine synthase	464.71	445.95	685.61	458.65	626.71	685.77	697.92	743.42	455.33	572.13	656.24	720.67	GO:0032259;GO:0042558;GO:0031419;GO:0008705;GO:0008270	BP:methylation;BP:pteridine-containing compound metabolic process;MF:cobalamin binding;MF:methionine synthase activity;MF:zinc ion binding;	K00548	metH	map00450;map00670;map00270	Selenocompound metabolism;One carbon pool by folate;Cysteine and methionine metabolism
DK62_RS05980	DK62_RS05980	BA14K family protein	191.15	110.3	388.25	375.77	121.14	203.7	219.93	207.11	150.73	382.01	162.42	213.52	GO:0009405;GO:0016021;GO:0005886;GO:0030246	BP:pathogenesis;CC:integral component of membrane;CC:plasma membrane;MF:carbohydrate binding;	------	------	------	------
DK62_RS05985	DK62_RS05985	hypothetical protein	405.77	365.48	343.86	338.48	385.5	370.03	436.07	333.74	385.63	341.17	377.77	384.91	GO:0016021	CC:integral component of membrane;	------	------	------	------
DK62_RS05990	DK62_RS05990	methylated-DNA--[protein]-cysteine S-methyltransferase	515.04	475.99	730.41	427.06	174.02	259.28	236.76	206.08	495.52	578.74	216.65	221.42	GO:0032259;GO:0006281;GO:0016491;GO:0003908	BP:methylation;BP:DNA repair;MF:oxidoreductase activity;MF:methylated-DNA-[protein]-cysteine S-methyltransferase activity;	K00567	ogt	------	------
DK62_RS05995	DK62_RS05995	Dabb family protein	23.82	27.73	25.76	28.76	27.51	29.19	40.91	45.56	25.78	27.26	28.35	43.24	------	------	------	------	------	------
DK62_RS06000	DK62_RS06000	DUF934 domain-containing protein	13.71	9.57	7.29	5.7	7.46	8.85	10.36	11.89	11.64	6.5	8.16	11.13	GO:0016491	MF:oxidoreductase activity;	------	------	------	------
DK62_RS06005	DK62_RS06005	phosphoadenylyl-sulfate reductase	4.74	5.42	1.79	2.19	3.28	4.13	6.15	6.92	5.08	1.99	3.71	6.54	GO:0019379;GO:0070814;GO:0004604;GO:0033925;GO:0005524	BP:sulfate assimilation, phosphoadenylyl sulfate reduction by phosphoadenylyl-sulfate reductas;BP:hydrogen sulfide biosynthetic process;MF:phosphoadenylyl-sulfate reductas;MF:mannosyl-glycoprotein endo-beta-N-acetylglucosaminidase activity;MF:ATP binding;	K00390	cysH	map00920	Sulfur metabolism
DK62_RS06010	DK62_RS06010	nitrite/sulfite reductase	11.47	13.22	2.58	2.9	9.47	8.31	13.07	10.96	12.35	2.74	8.89	12.02	GO:0046872;GO:0004783;GO:0051539;GO:0020037;GO:0016491	MF:metal ion binding;MF:sulfite reductas;MF:4 iron, 4 sulfur cluster binding;MF:heme binding;MF:oxidoreductase activity;	K00381	cysI	map00920	Sulfur metabolism
DK62_RS06015	DK62_RS06015	DUF2849 domain-containing protein	13.28	24.64	3.54	7.28	11.23	11.47	26.23	13.37	18.96	5.41	11.35	19.8	------	------	------	------	------	------
DK62_RS06020	cysG	siroheme synthase CysG	14.36	19.68	4.1	7.16	11.84	14.51	24.71	22.09	17.02	5.63	13.18	23.4	GO:0009236;GO:0019354;GO:0032259;GO:0051287;GO:0051266;GO:0004851;GO:0043115	BP:cobalamin biosynthetic process;BP:siroheme biosynthetic process;BP:methylation;MF:NAD binding;MF:sirohydrochlorin ferrochelatase activity;MF:uroporphyrin-III C-methyltransferase activity;MF:precorrin-2 dehydrogenase activity;	K02302	cysG	map00860	Porphyrin and chlorophyll metabolism
DK62_RS06025	DK62_RS06025	YraN family protein	15.12	16	6.96	9.66	3.54	5.5	5.91	10.77	15.56	8.31	4.52	8.34	GO:0004518;GO:0004519;GO:0003676	MF:nuclease activity;MF:endonuclease activity;MF:nucleic acid binding;	K07460	yraN	------	------
DK62_RS06030	rsmI	16S rRNA (cytidine(1402)-2'-O)-methyltransferase	49.21	45.4	18.94	23.57	22.89	41.02	40.47	43.81	47.31	21.26	31.96	42.14	GO:0000453;GO:0005737;GO:0070677	BP:enzyme-directed rRNA 2'-O-methylation;CC:cytoplasm;MF:rRN;	K07056	rsmI	------	------
DK62_RS06035	hemW	radical SAM family heme chaperone HemW	47.64	43.89	26.36	22.99	40.42	40.87	38.18	36.63	45.77	24.68	40.65	37.41	GO:0006779;GO:0005737;GO:0016853;GO:0004109;GO:0046872;GO:0051539	BP:porphyrin-containing compound biosynthetic process;CC:cytoplasm;MF:isomerase activity;MF:coproporphyrinogen oxidase activity;MF:metal ion binding;MF:4 iron, 4 sulfur cluster binding;	------	------	------	------
DK62_RS06040	rdgB	RdgB/HAM1 family non-canonical purine NTP pyrophosphatase	75.56	82.93	56.66	47.08	111.66	102.87	87.29	92.12	79.25	51.87	107.27	89.71	GO:0009146;GO:0009117;GO:0035870;GO:0036222;GO:0036220;GO:0017111;GO:0000166;GO:0046872	BP:purine nucleoside triphosphate catabolic process;BP:nucleotide metabolic process;MF:dITP diphosphatase activity;MF:XTP diphosphatase activity;MF:ITP diphosphatase activity;MF:nucleoside-triphosphatase activity;MF:nucleotide binding;MF:metal ion binding;	K02428	rdgB	map00230	Purine metabolism
DK62_RS06055	rph	ribonuclease PH	87.98	103.82	50.27	49.18	65.18	83.33	88.3	115.86	95.9	49.73	74.26	102.08	GO:0008033;GO:0016075;GO:0006364;GO:0000049;GO:0009022;GO:0000175;GO:0016853	BP:tRNA processing;BP:rRNA catabolic process;BP:rRNA processing;MF:tRNA binding;MF:tRNA nucleotidyltransferase activity;MF:3'-5'-exoribonuclease activity;MF:isomerase activity;	K00989	rph	------	------
DK62_RS06060	hrcA	heat-inducible transcriptional repressor HrcA	125.29	125.66	79.87	67.29	49.64	80.84	90.7	95.33	125.48	73.58	65.24	93.02	GO:0045892;GO:0003677	BP:negative regulation of transcription, DNA-templated;MF:DNA binding;	K03705	hrcA	------	------
DK62_RS06065	grpE	nucleotide exchange factor GrpE	129.34	176.37	174.01	263.52	219.39	235.9	326.34	410.71	152.86	218.77	227.65	368.53	GO:0006457;GO:0005737;GO:0000774;GO:0051087;GO:0042803	BP:protein folding;CC:cytoplasm;MF:adenyl-nucleotide exchange factor activity;MF:chaperone binding;MF:protein homodimerization activity;	K03687	------	------	------
DK62_RS06070	DK62_RS06070	trimeric intracellular cation channel family protein	68.1	67.65	63.16	38.01	28.58	58.4	70.79	74.88	67.88	50.59	43.49	72.84	GO:0016021;GO:0005886	CC:integral component of membrane;CC:plasma membrane;	------	------	------	------
DK62_RS06075	DK62_RS06075	adenosine kinase	91.63	96.69	80.81	109.97	54.64	76.42	94.65	117.02	94.16	95.39	65.53	105.84	GO:0016773;GO:0008865;GO:0016301	MF:phosphotransferase activity, alcohol group as acceptor;MF:fructokinase activity;MF:kinase activity;	------	------	------	------
DK62_RS06080	DK62_RS06080	sulfate transporter family protein	49.43	48.79	39.98	35.56	50.2	53.56	63.84	91.16	49.11	37.77	51.88	77.5	GO:0016021;GO:0016874	CC:integral component of membrane;MF:ligase activity;	K06203	cysZ	------	------
DK62_RS06085	nth	endonuclease III	39.93	46.66	43.45	52.96	62.66	65.51	71.53	72.57	43.3	48.21	64.09	72.05	GO:0006284;GO:0051539;GO:0140078;GO:0004519;GO:0019104;GO:0003677;GO:0046872	BP:base-excision repair;MF:4 iron, 4 sulfur cluster binding;MF:class I DNA;MF:endonuclease activity;MF:DNA N-glycosylase activity;MF:DNA binding;MF:metal ion binding;	K10773	------	map03410	Base excision repair
DK62_RS06090	DK62_RS06090	DUF2244 domain-containing protein	168.61	157.12	218.58	103.74	108	111.88	109.14	99.33	162.87	161.16	109.94	104.24	GO:0016021	CC:integral component of membrane;	------	------	------	------
DK62_RS06095	DK62_RS06095	Hsp20 family protein	2909.02	3039.74	4583.12	3228.06	4330.19	4488.16	4055.28	4041.41	2974.38	3905.59	4409.18	4048.35	------	------	------	------	------	------
DK62_RS06100	DK62_RS06100	DUF1150 family protein	597.65	609.48	1079.75	583.56	624.99	981.84	783.37	834.84	603.57	831.66	803.42	809.11	------	------	------	------	------	------
DK62_RS06105	ptsN	PTS IIA-like nitrogen regulatory protein PtsN	494.9	458.63	530.62	438.55	571.81	387.36	476.52	502.08	476.77	484.59	479.59	489.3	GO:0009401;GO:0103111;GO:0008982	BP:phosphoenolpyruvate-dependent sugar phosphotransferase system;MF:D-glucosamine PTS permease activity;MF:protein-;	K02806	ptsN	map02060	Phosphotransferase system (PTS)
DK62_RS06110	raiA	ribosome-associated translation inhibitor RaiA	1235.72	1304.58	1867.82	1373.58	625.38	1003.17	1199.73	1208.23	1270.15	1620.7	814.28	1203.98	GO:0006417;GO:0044238;GO:0005840;GO:0005737	BP:regulation of translation;BP:primary metabolic process;CC:ribosome;CC:cytoplasm;	------	------	------	------
DK62_RS06115	rpoN	RNA polymerase factor sigma-54	33.85	38.21	26.32	36.25	19.18	22.91	31.21	30.73	36.03	31.29	21.05	30.97	GO:0006352;GO:0003899;GO:0016987;GO:0001216;GO:0003677	BP:DNA-templated transcription, initiation;MF:DNA-directed RNA polymerase activity;MF:sigma factor activity;MF:bacterial-type RNA polymerase transcriptional activator activity, sequence-specific DNA binding;MF:DNA binding;	K03092	rpoN	map02040;map02020;map05111	Flagellar assembly;Two-component system;Biofilm formation - Vibrio cholerae
DK62_RS06120	lptB	LPS export ABC transporter ATP-binding protein	140.91	140.63	89.82	105.79	79.24	99.94	88.35	100.72	140.77	97.81	89.59	94.54	GO:0055085;GO:0005737;GO:0043190;GO:0042626;GO:0005524	BP:transmembrane transport;CC:cytoplasm;CC:ATP-binding cassett;MF:ATPase activity, coupled to transmembrane movement of substances;MF:ATP binding;	K06861	lptB	map02010	ABC transporters
DK62_RS06125	DK62_RS06125	LptA/OstA family protein	175.74	169.92	168.18	131.22	141.11	162.51	132.46	134.37	172.83	149.7	151.81	133.42	------	------	K09774	lptA	------	------
DK62_RS06130	lptC	LPS export ABC transporter periplasmic protein LptC	279.33	269.19	318.64	254.49	238.5	326.89	309.77	333.55	274.26	286.57	282.7	321.66	GO:0005887;GO:0015221	CC:integral component of plasma membrane;MF:lipopolysaccharide transmembrane transporter activity;	K11719	lptC	------	------
DK62_RS06135	sppA	signal peptide peptidase SppA	124.18	130.06	113.41	115.48	95.29	97.13	106.97	113.72	127.12	114.45	96.21	110.35	GO:0016021;GO:0008233;GO:0016491	CC:integral component of membrane;MF:peptidase activity;MF:oxidoreductase activity;	K04773	sppA	------	------
DK62_RS06140	DK62_RS06140	integration host factor subunit beta	1546.02	1519.71	1504.74	1307.4	1046.56	1198.12	1372	1429.61	1532.87	1406.07	1122.34	1400.81	GO:0006310;GO:0006355;GO:0006417;GO:0005694;GO:0003677	BP:DNA recombination;BP:regulation of transcription, DNA-templated;BP:regulation of translation;CC:chromosome;MF:DNA binding;	K05788	ihfB	------	------
DK62_RS06145	DK62_RS06145	LapA family protein	374.42	387.78	305.45	278.45	207.38	233.64	317.19	232.91	381.1	291.95	220.51	275.05	GO:0005887	CC:integral component of plasma membrane;	------	------	------	------
DK62_RS06155	DK62_RS06155	RNA methyltransferase	38.84	39.98	14.29	22.87	19.24	22.02	32.4	30.81	39.41	18.58	20.63	31.61	GO:0006396;GO:0008173;GO:0003723	BP:RNA processing;MF:RNA methyltransferase activity;MF:RNA binding;	K03437	spoU	------	------
DK62_RS06160	lspA	signal peptidase II	29.79	25.51	14.81	16.53	17.56	15.38	20.82	21.14	27.65	15.67	16.47	20.98	GO:0016021;GO:0005886;GO:0016829;GO:0004190	CC:integral component of membrane;CC:plasma membrane;MF:lyase activity;MF:aspartic-type endopeptidase activity;	K03101	lspA	map03060	Protein export
DK62_RS06165	DK62_RS06165	GNAT family N-acetyltransferase	374.15	309.28	901.98	601.83	332.37	339.48	431.36	358.28	341.72	751.91	335.93	394.82	------	------	K22310	olsB	------	------
DK62_RS06170	mutS	DNA mismatch repair protein MutS	39.56	39.95	59.36	104.93	26	33.25	42.64	42.1	39.76	82.15	29.63	42.37	GO:0006298;GO:0030983;GO:0005524;GO:0003684	BP:mismatch repair;MF:mismatched DNA binding;MF:ATP binding;MF:damaged DNA binding;	K03555	mutS	map03430	Mismatch repair
DK62_RS06180	DK62_RS06180	phosphate acetyltransferase	13.2	12.72	8.95	18.12	9.23	8.79	12.18	13.08	12.96	13.54	9.01	12.63	GO:0004473;GO:0008948;GO:0016746	MF:malate dehydrogenas;MF:oxaloacetate decarboxylase activity;MF:transferase activity, transferring acyl groups;	------	------	------	------
DK62_RS06185	DK62_RS06185	[protein-PII] uridylyltransferase	90.99	87.33	68.31	52.34	63.87	62.84	79.11	75.35	89.16	60.33	63.36	77.23	GO:0006808;GO:0008773;GO:0008728;GO:0008081	BP:regulation of nitrogen utilization;MF:[protein-PII] uridylyltransferase activity;MF:GTP diphosphokinase activity;MF:phosphoric diester hydrolase activity;	K00990	glnD	map02020	Two-component system
DK62_RS06190	murJ	murein biosynthesis integral membrane protein MurJ	65.05	69.88	32.06	22.66	18.31	35.78	46.86	47.23	67.47	27.36	27.05	47.05	GO:0071555;GO:0008360;GO:0009252;GO:0005887;GO:0015648	BP:cell wall organization;BP:regulation of cell shape;BP:peptidoglycan biosynthetic process;CC:integral component of plasma membrane;MF:lipid-linked peptidoglycan transporter activity;	K03980	murJ	------	------
DK62_RS06195	trpS	tryptophan--tRNA ligase	94.78	98.35	52.79	58.89	87.64	84.02	94.31	107.1	96.57	55.84	85.83	100.71	GO:0006436;GO:0005737;GO:0004830;GO:0005524	BP:tryptophanyl-tRNA aminoacylation;CC:cytoplasm;MF:tryptophan-tRNA ligase activity;MF:ATP binding;	K01867	trpS	map00970	Aminoacyl-tRNA biosynthesis
DK62_RS06200	DK62_RS06200	universal stress protein	100.4	117.53	98.4	111.44	73.57	101.97	114.71	111.45	108.97	104.92	87.77	113.08	------	------	------	------	------	------
DK62_RS06205	DK62_RS06205	NifU family protein	289.79	286.08	465.07	464.4	318.43	508.38	463.06	491.45	287.94	464.74	413.41	477.26	GO:0016226;GO:0005506;GO:0051536	BP:iron-sulfur cluster assembly;MF:iron ion binding;MF:iron-sulfur cluster binding;	------	------	------	------
DK62_RS06210	DK62_RS06210	L%2CD-transpeptidase	132.94	149.82	109.14	55.9	163.4	179.34	116.12	111.7	141.38	82.52	171.37	113.91	GO:0009252;GO:0016740	BP:peptidoglycan biosynthetic process;MF:transferase activity;	------	------	------	------
DK62_RS06215	DK62_RS06215	MmcB family DNA repair protein	46.14	46.91	74.11	77.82	44.17	49.34	52.53	51.03	46.53	75.97	46.76	51.78	GO:0004518;GO:0003676	MF:nuclease activity;MF:nucleic acid binding;	------	------	------	------
DK62_RS06220	regA	global response regulator transcription factor RegA	188.18	159.73	73.58	65.08	189	208.69	192.61	210.48	173.96	69.33	198.85	201.55	GO:0000160	BP:phosphorelay signal transduction system;	K15012	regA	map02020	Two-component system
DK62_RS06230	DK62_RS06230	ActS/PrrB/RegB family redox-sensitive histidine kinase	45.02	36.38	27.96	33.68	22.04	25.17	25.37	27.96	40.7	30.82	23.61	26.67	GO:0016021;GO:0000155;GO:0005524	CC:integral component of membrane;MF:phosphorelay sensor kinase activity;MF:ATP binding;	K15011	regB	map02020	Two-component system
DK62_RS06235	DK62_RS06235	hypothetical protein	0.26	2.12	0.83	0.85	2.29	3.95	2.16	4.05	1.19	0.84	3.12	3.11	GO:0016787;GO:0003676;GO:0005524;GO:0004386	MF:hydrolase activity;MF:nucleic acid binding;MF:ATP binding;MF:helicase activity;	------	------	------	------
DK62_RS06240	hrpB	ATP-dependent helicase HrpB	11.07	10.61	10.78	10.97	10.93	12.74	13.69	13.31	10.84	10.88	11.84	13.5	GO:0005524;GO:0003676;GO:0004386	MF:ATP binding;MF:nucleic acid binding;MF:helicase activity;	K03579	hrpB	------	------
DK62_RS06250	DK62_RS06250	S-(hydroxymethyl)glutathione dehydrogenase/class III alcohol dehydrogenase	240.1	259.55	260.2	228.88	297.94	269.25	294.65	310.12	249.83	244.54	283.6	302.39	GO:0006069;GO:0106322;GO:0008270;GO:0106321	BP:ethanol oxidation;BP:old GO;MF:zinc ion binding;MF:old GO;	K00121	frmA	map00071;map00980;map00626;map00625;map00620;map00680;map00010;map00830;map00350;map00982	Fatty acid degradation;Metabolism of xenobiotics by cytochrome P450;Naphthalene degradation;Chloroalkane and chloroalkene degradation;Pyruvate metabolism;Methane metabolism;Glycolysis / Gluconeogenesis;Retinol metabolism;Tyrosine metabolism;Drug metabolism - cytochrome P450
DK62_RS06260	DK62_RS06260	DUF1345 domain-containing protein	115.7	108.08	74.74	50.19	115.65	143.18	148.24	160.25	111.89	62.47	129.42	154.25	GO:0016021	CC:integral component of membrane;	------	------	------	------
DK62_RS06265	fghA	S-formylglutathione hydrolase	17.37	20.89	9.18	9.32	86.77	109.47	114.1	119.79	19.13	9.25	98.12	116.95	GO:0046294;GO:0018738;GO:0052689	BP:formaldehyde catabolic process;MF:S-formylglutathione hydrolase activity;MF:carboxylic ester hydrolase activity;	K01070	frmB	map00680	Methane metabolism
DK62_RS06270	gyrB	DNA topoisomerase (ATP-hydrolyzing) subunit B	347.73	361.94	409.87	344.4	332.51	342.27	319.6	316.39	354.84	377.14	337.39	318	GO:0006265;GO:0006261;GO:0005737;GO:0005694;GO:0016787;GO:0003677;GO:0046872;GO:0003918;GO:0005524	BP:DNA topological change;BP:DNA-dependent DNA replication;CC:cytoplasm;CC:chromosome;MF:hydrolase activity;MF:DNA binding;MF:metal ion binding;MF:DNA topoisomerase type I;MF:ATP binding;	K02470	gyrB	------	------
DK62_RS06275	DK62_RS06275	DEAD/DEAH box helicase	84.17	84.53	89.05	126.24	104.53	112	103.92	119.33	84.35	107.65	108.27	111.63	GO:0016787;GO:0005524;GO:0003676;GO:0004386	MF:hydrolase activity;MF:ATP binding;MF:nucleic acid binding;MF:helicase activity;	K05592	deaD	map03018	RNA degradation
DK62_RS06280	polA	DNA polymerase I	59.9	59.68	102.82	148.98	54.22	59.97	67.15	67.23	59.79	125.9	57.1	67.19	GO:0006261;GO:0006281;GO:0003887;GO:0008408;GO:0003677	BP:DNA-dependent DNA replication;BP:DNA repair;MF:DNA-directed DNA polymerase activity;MF:3'-5' exonuclease activity;MF:DNA binding;	K02335	polA	map03440;map03410;map03420;map03030	Homologous recombination;Base excision repair;Nucleotide excision repair;DNA replication
DK62_RS06285	DK62_RS06285	dipeptidase	462.7	441.07	453.79	703.28	496.47	421	489.08	550.35	451.89	578.54	458.74	519.72	GO:0004046;GO:0016787	MF:aminoacylase activity;MF:hydrolase activity;	------	------	------	------
DK62_RS06290	DK62_RS06290	ribonuclease D	215.74	210.45	191.54	261.29	286.03	199.57	209.55	212.74	213.1	226.42	242.8	211.15	GO:0004525;GO:0008408;GO:0003676	MF:ribonuclease III activity;MF:3'-5' exonuclease activity;MF:nucleic acid binding;	K03684	rnd	------	------
DK62_RS06295	DK62_RS06295	porin family protein	5608.75	6510.5	6128.39	5889.32	7615.59	7472.46	6796.66	6731.16	6059.63	6008.86	7544.03	6763.91	GO:0019867	CC:outer membrane;	K16079	omp31	------	------
DK62_RS06300	DK62_RS06300	porin family protein	539.46	547.29	333.76	413.16	198.32	219.63	334.46	476.27	543.38	373.46	208.98	405.37	GO:0019867	CC:outer membrane;	K16079	omp31	------	------
DK62_RS06305	DK62_RS06305	penicillin-binding protein	113.15	84.38	90.32	113.04	75.8	82.32	90.16	93	98.77	101.68	79.06	91.58	GO:0009252;GO:0016021;GO:0008955;GO:0004180;GO:0008658	BP:peptidoglycan biosynthetic process;CC:integral component of membrane;MF:peptidoglycan glycosyltransferase activity;MF:carboxypeptidase activity;MF:penicillin binding;	K05366	mrcA	map00550;map01501	Peptidoglycan biosynthesis;beta-Lactam resistance
DK62_RS06310	DK62_RS06310	SDR family oxidoreductase	127.28	134.63	140.09	179.64	87.21	114.68	175.77	178.8	130.96	159.87	100.95	177.29	GO:0016491	MF:oxidoreductase activity;	------	------	------	------
DK62_RS06315	DK62_RS06315	carbohydrate kinase	74.99	76.2	53.49	59.99	54.05	65.21	90.49	102.84	75.6	56.74	59.63	96.67	GO:0016773;GO:0008865;GO:0016301	MF:phosphotransferase activity, alcohol group as acceptor;MF:fructokinase activity;MF:kinase activity;	K00847	scrK	map00520;map00500;map00051	Amino sugar and nucleotide sugar metabolism;Starch and sucrose metabolism;Fructose and mannose metabolism
DK62_RS06320	DK62_RS06320	class I SAM-dependent methyltransferase	45.75	45.59	30.46	36.19	32.28	33.06	43.1	44.76	45.67	33.33	32.67	43.93	GO:0032259;GO:0008168	BP:methylation;MF:methyltransferase activity;	------	------	------	------
DK62_RS06325	DK62_RS06325	PhzF family phenazine biosynthesis protein	78.12	74.57	91.55	88.1	56.55	71	112.96	111.23	76.35	89.83	63.78	112.1	GO:0009058;GO:0003824;GO:0016853	BP:biosynthetic process;MF:catalytic activity;MF:isomerase activity;	------	------	------	------
DK62_RS06330	pncB	nicotinate phosphoribosyltransferase	68.18	65.28	45.41	37.92	88.43	80.88	80.06	78.94	66.73	41.67	84.66	79.5	GO:0009435;GO:0032259;GO:0004514;GO:0004516;GO:0008168	BP:NAD biosynthetic process;BP:methylation;MF:nicotinate-nucleotide diphosphorylas;MF:nicotinate phosphoribosyltransferase activity;MF:methyltransferase activity;	K00763	pncB	map00760	Nicotinate and nicotinamide metabolism
DK62_RS06335	cgs	cyclic beta 1-2 glucan synthetase Cgs	94.35	85.2	75.37	76.34	68.47	74.54	86.1	82.95	89.78	75.86	71.51	84.53	GO:0005975;GO:0016021;GO:0016740;GO:0030246	BP:carbohydrate metabolic process;CC:integral component of membrane;MF:transferase activity;MF:carbohydrate binding;	K13688	chvB	------	------
DK62_RS06340	DK62_RS06340	sulfate/molybdate ABC transporter ATP-binding protein	64.94	63.63	44.29	38.92	36.31	44.23	55.65	52.88	64.29	41.61	40.27	54.27	GO:0008152;GO:0043190;GO:0102025;GO:0015419;GO:0016798;GO:0005524	BP:metabolic process;CC:ATP-binding cassett;MF:ATPase-coupled thiosulfate transmembrane transporter activity;MF:ATPase-coupled sulfate transmembrane transporter activity;MF:hydrolase activity, acting on glycosyl bonds;MF:ATP binding;	K02045	cysA	map02010;map00920	ABC transporters;Sulfur metabolism
DK62_RS06345	cysW	sulfate ABC transporter permease subunit CysW	64.18	55.63	44.97	23.25	41.23	39.91	42.42	39.89	59.91	34.11	40.57	41.16	GO:0016021;GO:0005886;GO:0015419	CC:integral component of membrane;CC:plasma membrane;MF:ATPase-coupled sulfate transmembrane transporter activity;	K02047	cysW	map02010;map00920	ABC transporters;Sulfur metabolism
DK62_RS06350	cysT	sulfate ABC transporter permease subunit CysT	38.19	38.36	28.48	17.98	20.49	27.31	31.8	31.06	38.28	23.23	23.9	31.43	GO:0016021;GO:0005886;GO:0015419	CC:integral component of membrane;CC:plasma membrane;MF:ATPase-coupled sulfate transmembrane transporter activity;	------	------	------	------
DK62_RS06355	DK62_RS06355	sulfate ABC transporter substrate-binding protein	217.62	196.91	131.76	104.94	158.08	162.28	209.83	206.41	207.27	118.35	160.18	208.12	GO:1901681;GO:0015419	MF:sulfur compound binding;MF:ATPase-coupled sulfate transmembrane transporter activity;	K23163	sbp	map02010;map00920	ABC transporters;Sulfur metabolism
DK62_RS06360	DK62_RS06360	YdcF family protein	2018.5	1734.01	1745.11	885.44	1978.34	1458.71	1419.69	1306.03	1876.26	1315.28	1718.53	1362.86	GO:0016021	CC:integral component of membrane;	------	------	------	------
DK62_RS06365	phiA	peptidoglycan hydrolase inhibitor PhiA	330.35	311.58	428.55	537.78	254.61	266.76	312.55	317.65	320.97	483.17	260.69	315.1	------	------	------	------	------	------
DK62_RS06370	DK62_RS06370	DUF930 domain-containing protein	100.26	105.05	120.33	160.37	146.73	128.63	128.46	132.84	102.66	140.35	137.68	130.65	------	------	------	------	------	------
DK62_RS06380	DK62_RS06380	Lrp/AsnC ligand binding domain-containing protein	87.22	79.91	69.16	79.12	96.56	137.82	165.9	183.77	83.57	74.14	117.19	174.84	------	------	------	------	------	------
DK62_RS06385	DK62_RS06385	response regulator	3685.08	3488.45	5430.49	3035.26	3141.46	2501.72	2630.37	2756.72	3586.77	4232.88	2821.59	2693.55	GO:0000160	BP:phosphorelay signal transduction system;	------	------	------	------
DK62_RS06390	DK62_RS06390	hypothetical protein	1000.27	881.71	734.67	427.63	365.06	228.38	293.89	350.55	940.99	581.15	296.72	322.22	------	------	------	------	------	------
DK62_RS06395	ilvD	dihydroxy-acid dehydratase	196.41	217.47	122.34	136.17	262.82	234.56	229.45	253.49	206.94	129.26	248.69	241.47	GO:0009097;GO:0009099;GO:0051539;GO:0046872;GO:0004160	BP:isoleucine biosynthetic process;BP:valine biosynthetic process;MF:4 iron, 4 sulfur cluster binding;MF:metal ion binding;MF:dihydroxy-acid dehydratase activity;	K01687	ilvD	map00770;map00290	Pantothenate and CoA biosynthesis;Valine, leucine and isoleucine biosynthesis
DK62_RS06400	DK62_RS06400	DsbE family thiol:disulfide interchange protein	46.56	54.41	31.96	28.26	96.46	134.31	107.16	69.73	50.49	30.11	115.39	88.45	GO:0017004;GO:0030288;GO:0015036	BP:cytochrome complex assembly;CC:outer membrane-bounded periplasmic space;MF:disulfide oxidoreductase activity;	K02199	ccmG	------	------
DK62_RS06405	ccmD	heme exporter protein CcmD	100.06	96.65	60.54	90.57	265.57	216.22	187.12	184.95	98.36	75.56	240.9	186.04	GO:0015886;GO:0017004;GO:0016021;GO:0005886	BP:heme transport;BP:cytochrome complex assembly;CC:integral component of membrane;CC:plasma membrane;	K02196	ccmD	map02010	ABC transporters
DK62_RS06410	DK62_RS06410	heme ABC transporter permease	101.12	121.54	105.45	101.37	179.34	240.66	238.69	187.09	111.33	103.41	210	212.89	GO:0017004;GO:0016021;GO:0005886;GO:0020037;GO:0015232	BP:cytochrome complex assembly;CC:integral component of membrane;CC:plasma membrane;MF:heme binding;MF:heme transporter activity;	K02195	ccmC	map02010	ABC transporters
DK62_RS06415	ccmB	heme exporter protein CcmB	26.36	30.64	18.34	22.8	17.4	20.55	22.33	22.4	28.5	20.57	18.98	22.37	GO:0017004;GO:0016021;GO:0005886;GO:0015232	BP:cytochrome complex assembly;CC:integral component of membrane;CC:plasma membrane;MF:heme transporter activity;	K02194	ccmB	map02010	ABC transporters
DK62_RS06420	ccmA	heme ABC exporter ATP-binding protein CcmA	51.09	62.4	72	77.54	44.82	49.77	54.72	49.88	56.75	74.77	47.3	52.3	GO:0017004;GO:0005886;GO:0015439;GO:0005524	BP:cytochrome complex assembly;CC:plasma membrane;MF:heme-transporting ATPase activity;MF:ATP binding;	K02193	ccmA	map02010	ABC transporters
DK62_RS06425	acnA	aconitate hydratase AcnA	277.34	316.06	258.03	224.17	417.85	495.29	393.51	338.95	296.7	241.1	456.57	366.23	GO:0006099;GO:0051539;GO:0004180;GO:0047780;GO:0003994;GO:0046872	BP:tricarboxylic acid cycle;MF:4 iron, 4 sulfur cluster binding;MF:carboxypeptidase activity;MF:citrate dehydratase activity;MF:aconitate hydratase activity;MF:metal ion binding;	K01681	acnA	map00020;map00630;map00720	Citrate cycle (TCA cycle);Glyoxylate and dicarboxylate metabolism;Carbon fixation pathways in prokaryotes
DK62_RS06430	DK62_RS06430	thioredoxin family protein	75.93	84.79	103.39	103.51	71.92	77.15	99.26	121.25	80.36	103.45	74.54	110.26	------	------	------	------	------	------
DK62_RS06435	DK62_RS06435	DUF2794 domain-containing protein	81.94	76.02	63.84	42.86	44.67	46.34	51.73	52.56	78.98	53.35	45.51	52.15	------	------	------	------	------	------
DK62_RS06440	DK62_RS06440	GNAT family N-acetyltransferase	41.85	43.88	32.41	27.49	31.4	32.09	37.5	40.27	42.87	29.95	31.75	38.89	GO:0008080	MF:N-acetyltransferase activity;	------	------	------	------
DK62_RS06445	DK62_RS06445	Bax inhibitor-1/YccA family protein	1999.83	2014.78	2263.95	1489.49	1833.22	2412.54	2333.27	2295.33	2007.31	1876.72	2122.88	2314.3	GO:0016021	CC:integral component of membrane;	K06890	------	------	------
DK62_RS06450	DK62_RS06450	ABC transporter permease	23.68	21.81	26.55	8.83	9.11	13.87	10.74	12.7	22.75	17.69	11.49	11.72	GO:0016021;GO:0005886	CC:integral component of membrane;CC:plasma membrane;	K02004	------	------	------
DK62_RS06465	DK62_RS06465	arylesterase	370.41	295.8	388.34	301.17	217.99	324.87	392.57	393.61	333.11	344.76	271.43	393.09	GO:0016787	MF:hydrolase activity;	K10804	tesA	map01040	Biosynthesis of unsaturated fatty acids
DK62_RS06470	thpR	RNA 2'%2C3'-cyclic phosphodiesterase	1191.39	1185.83	1089.26	507.02	702.48	911.58	1032.57	971.86	1188.61	798.14	807.03	1002.22	GO:0032259;GO:0008168;GO:0008664;GO:0004113	BP:methylation;MF:methyltransferase activity;MF:2'-5'-RNA ligase activity;MF:2',3'-cyclic-nucleotide 3'-phosphodiesterase activity;	K01975	thpR	------	------
DK62_RS06480	DK62_RS06480	4a-hydroxytetrahydrobiopterin dehydratase	203.07	206.59	310.51	162.39	67.74	82.56	73.95	61.58	204.83	236.45	75.15	67.77	GO:0006729;GO:0008124	BP:tetrahydrobiopterin biosynthetic process;MF:4-alpha-hydroxytetrahydrobiopterin dehydratase activity;	K01724	phhB	map00790	Folate biosynthesis
DK62_RS06485	DK62_RS06485	YkvA family protein	259.08	245.67	179.65	161.44	167.63	229.01	210.76	279.6	252.38	170.55	198.32	245.18	GO:0016021	CC:integral component of membrane;	------	------	------	------
DK62_RS06490	DK62_RS06490	invasion associated locus B family protein	1337.23	1244.98	964.49	799.63	2034.79	1591.52	1521.01	1798.79	1291.11	882.06	1813.16	1659.9	------	------	------	------	------	------
DK62_RS06495	DK62_RS06495	hypothetical protein	9.89	1.84	4.04	4.08	46.22	15.15	12.99	10.57	5.87	4.06	30.69	11.78	------	------	------	------	------	------
DK62_RS06500	rlmN	23S rRNA (adenine(2503)-C(2))-methyltransferase RlmN	133.05	125.47	91.31	79.6	147.9	151.92	109.23	122.26	129.26	85.46	149.91	115.75	GO:0070475;GO:0005737;GO:0000049;GO:0051539;GO:0070040;GO:0019843;GO:0002935;GO:0046872	BP:rRNA base methylation;CC:cytoplasm;MF:tRNA binding;MF:4 iron, 4 sulfur cluster binding;MF:rRN;MF:rRNA binding;MF:tRN;MF:metal ion binding;	K06941	rlmN	------	------
DK62_RS06505	DK62_RS06505	hypothetical protein	60.91	47.87	32.57	24.85	41.11	56.19	44.34	51.71	54.39	28.71	48.65	48.03	GO:0016021	CC:integral component of membrane;	------	------	------	------
DK62_RS06510	DK62_RS06510	LysE family translocator	64.8	72.39	51.84	69.95	53.86	71.95	91.85	100.85	68.6	60.9	62.91	96.35	GO:0006865;GO:0016021;GO:0005886	BP:amino acid transport;CC:integral component of membrane;CC:plasma membrane;	------	------	------	------
DK62_RS06515	DK62_RS06515	argininosuccinate synthase	157.9	167.4	124.1	192.84	261.29	210.18	271.32	330.16	162.65	158.47	235.74	300.74	GO:0006526;GO:0005737;GO:0004055;GO:0005524;GO:0016491	BP:arginine biosynthetic process;CC:cytoplasm;MF:argininosuccinate synthase activity;MF:ATP binding;MF:oxidoreductase activity;	K01940	argG	map00220;map00250;map05418	Arginine biosynthesis;Alanine, aspartate and glutamate metabolism;Fluid shear stress and atherosclerosis
DK62_RS06520	DK62_RS06520	invasion associated locus B family protein	17.79	13.23	13.21	11.54	14.57	18.17	15.84	16.68	15.51	12.38	16.37	16.26	------	------	------	------	------	------
DK62_RS06535	DK62_RS06535	ImuA family protein	15.48	14.73	283.82	683.65	19.77	28.65	22.92	19.01	15.11	483.74	24.21	20.97	------	------	K14160	imuA	------	------
DK62_RS06540	DK62_RS06540	DNA polymerase Y family protein	7.99	8.02	83.07	184.93	5.9	10.1	6.54	6.87	8.01	134	8	6.71	GO:0006281	BP:DNA repair;	K14161	imuB	------	------
DK62_RS06545	DK62_RS06545	error-prone DNA polymerase	6.28	6.36	33.35	75.11	5.78	6.2	4.76	5.42	6.32	54.23	5.99	5.09	GO:0006281;GO:0006260;GO:0005737;GO:0008408;GO:0003887;GO:0003676;GO:0016491	BP:DNA repair;BP:DNA replication;CC:cytoplasm;MF:3'-5' exonuclease activity;MF:DNA-directed DNA polymerase activity;MF:nucleic acid binding;MF:oxidoreductase activity;	K14162	dnaE2	------	------
DK62_RS06550	DK62_RS06550	hemolysin III family protein	82.63	83.36	68.68	45.45	56.35	70.53	80.96	64.52	83	57.07	63.44	72.74	GO:0016021	CC:integral component of membrane;	K11068	hlyIII	------	------
DK62_RS06560	DK62_RS06560	lytic transglycosylase domain-containing protein	424.88	433.26	265.81	208.46	214.46	320.08	320.82	340.56	429.07	237.14	267.27	330.69	------	------	------	------	------	------
DK62_RS06565	DK62_RS06565	hypothetical protein	917.81	1058.55	694.99	619.69	739.4	669.1	689.22	891.89	988.18	657.34	704.25	790.56	------	------	------	------	------	------
DK62_RS06570	DK62_RS06570	hypothetical protein	101.87	112.16	87.35	64.68	83.17	66.25	68.64	60.07	107.02	76.02	74.71	64.36	GO:0016021	CC:integral component of membrane;	------	------	------	------
DK62_RS06575	DK62_RS06575	hypothetical protein	238.32	312.52	334.84	345.88	469.13	339.62	342.97	269.77	275.42	340.36	404.38	306.37	------	------	------	------	------	------
DK62_RS06580	DK62_RS06580	fumarylacetoacetate hydrolase family protein	95.28	96.79	115.71	120.65	89.75	101.94	98.36	80.4	96.04	118.18	95.85	89.38	GO:0016787;GO:0047621	MF:hydrolase activity;MF:acylpyruvate hydrolase activity;	K16165	nagK	map00350	Tyrosine metabolism
DK62_RS06585	DK62_RS06585	nucleoside/nucleotide kinase family protein	3.35	4.6	6.8	3.49	2.29	2.01	2.81	4.24	3.98	5.15	2.15	3.53	GO:0016301	MF:kinase activity;	------	------	------	------
DK62_RS06590	DK62_RS06590	alpha/beta hydrolase	11.06	9.29	11.28	16.72	8.31	8.11	7.72	10.48	10.18	14	8.21	9.1	GO:0016787;GO:0008236	MF:hydrolase activity;MF:serine-type peptidase activity;	K06889	------	------	------
DK62_RS06595	DK62_RS06595	LysR family transcriptional regulator	11.91	13.57	8.48	9.06	4.24	5.96	8.02	10.49	12.74	8.77	5.1	9.26	GO:0003700	MF:transcription factor activity, sequence-specific DNA binding;	------	------	------	------
DK62_RS06600	DK62_RS06600	alpha-D-glucose phosphate-specific phosphoglucomutase	77.44	76.42	65.66	75.57	81.37	65.86	82.17	86.87	76.93	70.62	73.62	84.52	GO:0005975;GO:0004614;GO:0000287;GO:0016868	BP:carbohydrate metabolic process;MF:phosphoglucomutase activity;MF:magnesium ion binding;MF:intramolecular transferase activity, phosphotransferases;	K01835	pgm	map00230;map00521;map00520;map00052;map00010;map00500;map00030	Purine metabolism;Streptomycin biosynthesis;Amino sugar and nucleotide sugar metabolism;Galactose metabolism;Glycolysis / Gluconeogenesis;Starch and sucrose metabolism;Pentose phosphate pathway
DK62_RS06605	DK62_RS06605	Mrp/NBP35 family ATP-binding protein	97.03	100.69	60.11	66.52	86.83	97.11	110.27	107.07	98.86	63.32	91.97	108.67	GO:0016226;GO:0016787;GO:0051536;GO:0016887;GO:0046872;GO:0005524	BP:iron-sulfur cluster assembly;MF:hydrolase activity;MF:iron-sulfur cluster binding;MF:ATPase activity;MF:metal ion binding;MF:ATP binding;	K03593	mrp	------	------
DK62_RS06610	DK62_RS06610	VOC family protein	51.17	37.1	42.87	77.57	38.48	43.19	49.48	57.21	44.14	60.22	40.84	53.35	GO:0016829;GO:0046872;GO:0051213;GO:0004462	MF:lyase activity;MF:metal ion binding;MF:dioxygenase activity;MF:lactoylglutathione lyase activity;	K01759	gloA	map00620	Pyruvate metabolism
DK62_RS06615	DK62_RS06615	hypothetical protein	539.74	647.85	776.78	805.72	1053.38	1053.07	1653.2	2181.36	593.8	791.25	1053.23	1917.28	GO:0016021	CC:integral component of membrane;	------	------	------	------
DK62_RS06620	DK62_RS06620	DUF1775 domain-containing protein	90.76	115.49	71.49	96.51	296.87	240.07	327.42	373.56	103.13	84	268.47	350.49	------	------	K09796	pccA	------	------
DK62_RS06625	DK62_RS06625	hypothetical protein	38.36	42.92	35.55	56.32	63.99	65.22	174.19	319.26	40.64	45.94	64.61	246.73	------	------	------	------	------	------
DK62_RS06630	DK62_RS06630	hypothetical protein	93.39	85.74	169.04	176.76	158.56	180.45	288.73	405.54	89.57	172.9	169.51	347.14	------	------	------	------	------	------
DK62_RS06635	DK62_RS06635	L%2CD-transpeptidase	70.36	88.4	40.02	26.34	29.67	38.38	51.03	55.16	79.38	33.18	34.03	53.1	GO:0009252;GO:0016740	BP:peptidoglycan biosynthetic process;MF:transferase activity;	------	------	------	------
DK62_RS06640	DK62_RS06640	translocation/assembly module TamB	223.92	239	122.94	144.95	148.09	151.46	186.38	204.74	231.46	133.95	149.78	195.56	GO:0009306;GO:0005887	BP:protein secretion;CC:integral component of plasma membrane;	K09800	tamB	------	------
DK62_RS06645	DK62_RS06645	autotransporter assembly complex protein TamA	309.07	336.77	243.5	252.48	303.98	323.67	313.5	338.35	322.92	247.99	313.83	325.93	------	------	K07278	tamA	------	------
DK62_RS06650	DK62_RS06650	SH3 domain-containing protein	9.8	11.73	8.57	5.21	3.12	4.69	7.23	6.17	10.77	6.89	3.91	6.7	------	------	------	------	------	------
DK62_RS06655	cyoD	cytochrome o ubiquinol oxidase subunit IV	415.02	689.59	247.23	161.91	289.99	310.66	299.22	319.14	552.31	204.57	300.33	309.18	GO:0015990;GO:0008152;GO:0016021;GO:0005886;GO:0016798;GO:0008827	BP:electron transport coupled proton transport;BP:metabolic process;CC:integral component of membrane;CC:plasma membrane;MF:hydrolase activity, acting on glycosyl bonds;MF:cytochrome o ubiquinol oxidase activity;	K02300	cyoD	map00190	Oxidative phosphorylation
DK62_RS06660	cyoC	cytochrome o ubiquinol oxidase subunit III	257.95	482.06	179.41	133.6	187.39	184.33	205.54	195.19	370.01	156.51	185.86	200.37	GO:0019646;GO:0016021;GO:0005886;GO:0004129;GO:0016798;GO:0008827	BP:aerobic electron transport chain;CC:integral component of membrane;CC:plasma membrane;MF:cytochrome-c oxidase activity;MF:hydrolase activity, acting on glycosyl bonds;MF:cytochrome o ubiquinol oxidase activity;	K02299	cyoC	map00190	Oxidative phosphorylation
DK62_RS06665	cyoB	cytochrome o ubiquinol oxidase subunit I	409.35	776.04	303.19	208.17	216.31	239.76	220.18	253.21	592.7	255.68	228.04	236.7	GO:0009060;GO:0016021;GO:0005886;GO:0070469;GO:0004129;GO:0020037;GO:0004565;GO:0016682	BP:aerobic respiration;CC:integral component of membrane;CC:plasma membrane;CC:respiratory chain;MF:cytochrome-c oxidase activity;MF:heme binding;MF:beta-galactosidase activity;MF:oxidoreductase activity, acting on diphenols and related substances as donors, oxygen as acceptor;	K02298	cyoB	map00190	Oxidative phosphorylation
DK62_RS06670	cyoA	ubiquinol oxidase subunit II	299.96	614.89	249.38	262.96	429.52	355.14	409.48	418.76	457.43	256.17	392.33	414.12	GO:0016021;GO:0005886;GO:0070469;GO:0004129;GO:0005507;GO:0008827	CC:integral component of membrane;CC:plasma membrane;CC:respiratory chain;MF:cytochrome-c oxidase activity;MF:copper ion binding;MF:cytochrome o ubiquinol oxidase activity;	K02297	cyoA	map00190	Oxidative phosphorylation
DK62_RS06675	DK62_RS06675	molybdopterin-binding protein	14.4	15.99	8.21	7.06	11.68	12.52	11.22	15.65	15.2	7.64	12.1	13.44	GO:0006777;GO:0032324;GO:0061599;GO:0046872	BP:Mo-molybdopterin cofactor biosynthetic process;BP:molybdopterin cofactor biosynthetic process;MF:molybdopterin molybdotransferase activity;MF:metal ion binding;	------	------	------	------
DK62_RS06680	DK62_RS06680	cytochrome c family protein	192.73	286.49	212.22	300.68	253.39	294.77	364.8	367.01	239.61	256.45	274.08	365.91	GO:0046872;GO:0020037;GO:0009055	MF:metal ion binding;MF:heme binding;MF:electron carrier activity;	K08738	------	map05167;map05164;map05210;map04115;map05160;map05161;map05168;map05169;map05130;map05163;map05162;map04210;map04215;map04214;map05012;map05134;map05010;map05016;map05017;map05014;map05132;map05170;map00190;map05222;map05152;map05200;map05416;map05417;map02020;map05145;map05131;map04932;map05022;map01524;map05020	Kaposi sarcoma-associated herpesvirus infection;Influenza A;Colorectal cancer;p53 signaling pathway;Hepatitis C;Hepatitis B;Herpes simplex virus 1 infection;Epstein-Barr virus infection;Pathogenic Escherichia coli infection;Human cytomegalovirus infection;Measles;Apoptosis;Apoptosis - multiple species;Apoptosis - fly;Parkinson disease;Legionellosis;Alzheimer disease;Huntington disease;Spinocerebe…
DK62_RS06685	DK62_RS06685	3-deoxy-manno-octulosonate cytidylyltransferase	69.64	78.3	50.11	54.74	115.63	80.2	85.46	103.22	73.97	52.43	97.92	94.34	GO:0009103;GO:0033468;GO:0005737;GO:0008690	BP:lipopolysaccharide biosynthetic process;BP:CMP-keto-3-deoxy-D-manno-octulosonic acid biosynthetic process;CC:cytoplasm;MF:3-deoxy-manno-octulosonate cytidylyltransferase activity;	K00979	kdsB	map00540	Lipopolysaccharide biosynthesis
DK62_RS06690	DK62_RS06690	prephenate dehydratase	141.24	154.77	113.05	113.66	129.28	129.15	148.93	157.14	148.01	113.36	129.22	153.04	GO:0009094;GO:0004664;GO:0004106	BP:L-phenylalanine biosynthetic process;MF:prephenate dehydratase activity;MF:chorismate mutase activity;	K04518	pheA2	map00400	Phenylalanine, tyrosine and tryptophan biosynthesis
DK62_RS06695	nudC	NAD(+) diphosphatase	87.32	108.68	66.92	47.45	42.81	67.96	73.12	68.49	98	57.19	55.39	70.81	GO:0046872;GO:0000210	MF:metal ion binding;MF:NAD+ diphosphatase activity;	K03426	nudC	map04146;map00760	Peroxisome;Nicotinate and nicotinamide metabolism
DK62_RS06700	DK62_RS06700	HIT family protein	376.9	358.54	309.81	276.38	179.66	289.55	284.36	258.75	367.72	293.1	234.61	271.56	GO:0003824	MF:catalytic activity;	------	------	------	------
DK62_RS06705	DK62_RS06705	DNA polymerase III subunit gamma/tau	214.21	199.35	451.07	400.24	207.89	208.61	218.88	215.52	206.78	425.66	208.25	217.2	GO:0006260;GO:0009360;GO:0003887;GO:0003677;GO:0005524;GO:0016491	BP:DNA replication;CC:DNA polymerase III complex;MF:DNA-directed DNA polymerase activity;MF:DNA binding;MF:ATP binding;MF:oxidoreductase activity;	K02343	dnaX	map03430;map03440;map03030	Mismatch repair;Homologous recombination;DNA replication
DK62_RS06710	DK62_RS06710	YbaB/EbfC family nucleoid-associated protein	673.78	643.76	1271.19	1028.62	801.67	831.71	800.59	860.03	658.77	1149.91	816.69	830.31	GO:0005737;GO:0043590;GO:0003677	CC:cytoplasm;CC:bacterial nucleoid;MF:DNA binding;	K09747	ebfC	------	------
DK62_RS06715	recR	recombination mediator RecR	111.94	112.86	159.8	123.56	103.78	107.33	122.21	126.05	112.4	141.68	105.56	124.13	GO:0006310;GO:0006281;GO:0046872;GO:0003677	BP:DNA recombination;BP:DNA repair;MF:metal ion binding;MF:DNA binding;	K06187	recR	map03440	Homologous recombination
DK62_RS06720	DK62_RS06720	lytic murein transglycosylase	97.64	88.81	131.77	71.57	50.65	69.76	78.62	70.67	93.23	101.67	60.21	74.65	GO:0008152;GO:0016798	BP:metabolic process;MF:hydrolase activity, acting on glycosyl bonds;	------	------	------	------
DK62_RS06725	DK62_RS06725	LysR substrate-binding domain-containing protein	221.9	204.66	104.53	61.39	145.78	156.89	128.8	124.54	213.28	82.96	151.34	126.67	GO:0003700	MF:transcription factor activity, sequence-specific DNA binding;	------	------	------	------
DK62_RS06730	DK62_RS06730	YeiH family protein	17.18	16.24	11.98	9.93	8.09	7	7.01	5.96	16.71	10.96	7.55	6.49	GO:0016021;GO:0005886	CC:integral component of membrane;CC:plasma membrane;	------	------	------	------
DK62_RS06735	rpsA	30S ribosomal protein S1	1342.36	1406.13	919.77	892.15	1239.21	1128.73	1341.27	1475.72	1374.25	905.96	1183.97	1408.5	GO:0006412;GO:0005840;GO:0003735;GO:0003723	BP:translation;CC:ribosome;MF:structural constituent of ribosome;MF:RNA binding;	K02945	rpsA	map03010	Ribosome
DK62_RS06740	cmk	(d)CMP kinase	164.64	158.58	98.27	96.38	120.72	163.58	160.7	160.68	161.61	97.33	142.15	160.69	GO:0006220;GO:0005737;GO:0036430;GO:0036431;GO:0005524;GO:0016491	BP:pyrimidine nucleotide metabolic process;CC:cytoplasm;MF:CMP kinase activity;MF:dCMP kinase activity;MF:ATP binding;MF:oxidoreductase activity;	K00945	cmk	map00240	Pyrimidine metabolism
DK62_RS06745	aroA	3-phosphoshikimate 1-carboxyvinyltransferase	193.98	206.75	135.34	142.19	151.58	196.17	215.9	237.11	200.37	138.77	173.88	226.51	GO:0008652;GO:0009423;GO:0009073;GO:0005737;GO:0016746;GO:0003866	BP:cellular amino acid biosynthetic process;BP:chorismate biosynthetic process;BP:aromatic amino acid family biosynthetic process;CC:cytoplasm;MF:transferase activity, transferring acyl groups;MF:3-phosphoshikimate 1-carboxyvinyltransferase activity;	K00800	aroA	map00400	Phenylalanine, tyrosine and tryptophan biosynthesis
DK62_RS06750	DK62_RS06750	TIGR02300 family protein	306.65	313.15	235.34	257.26	374.2	341.86	401.78	420.45	309.9	246.3	358.03	411.12	------	------	------	------	------	------
DK62_RS06760	DK62_RS06760	acyltransferase	28.39	33.62	17.85	16.57	13.26	17.03	22.28	19.23	31.01	17.21	15.15	20.76	GO:0016021;GO:0016747	CC:integral component of membrane;MF:transferase activity, transferring acyl groups other than amino-acyl groups;	------	------	------	------
DK62_RS06765	DK62_RS06765	CHRD domain-containing protein	87.73	77.28	40.11	24.53	48.42	54.07	55.22	61.18	82.51	32.32	51.25	58.2	------	------	------	------	------	------
DK62_RS06775	DK62_RS06775	isovaleryl-CoA dehydrogenase	1155.38	1112.21	1360.3	936.1	495.01	636.06	837.89	769.98	1133.8	1148.2	565.54	803.94	GO:0003995;GO:0050660	MF:acyl-CoA dehydrogenase activity;MF:flavin adenine dinucleotide binding;	K00253	ivd	map00280	Valine, leucine and isoleucine degradation
DK62_RS06780	DK62_RS06780	methylcrotonoyl-CoA carboxylase	355.62	378.13	383.22	259.5	105.06	143.25	188.81	164.23	366.88	321.36	124.16	176.52	GO:0016740;GO:0004485;GO:0016874	MF:transferase activity;MF:methylcrotonoyl-CoA carboxylase activity;MF:ligase activity;	K01969	------	map00280	Valine, leucine and isoleucine degradation
DK62_RS06790	DK62_RS06790	hydroxymethylglutaryl-CoA lyase	413.15	458.79	415.13	201.56	49.56	69.86	81.7	78.15	435.97	308.35	59.71	79.93	GO:0004419;GO:0016833	MF:hydroxymethylglutaryl-CoA lyase activity;MF:oxo-acid-lyase activity;	K01640	hmgL	map04146;map00280;map00281;map00650	Peroxisome;Valine, leucine and isoleucine degradation;Geraniol degradation;Butanoate metabolism
DK62_RS06800	DK62_RS06800	branched-chain amino acid ABC transporter substrate-binding protein	73.19	99.24	81.19	71.73	47.44	37.14	53.62	48.39	86.22	76.46	42.29	51.01	GO:0006865	BP:amino acid transport;	K01999	livK	map02024;map02010	Quorum sensing;ABC transporters
DK62_RS06805	DK62_RS06805	hypothetical protein	52.22	58.43	25.81	37.86	20.85	39.82	49.81	57.15	55.33	31.84	30.34	53.48	GO:0016021	CC:integral component of membrane;	------	------	------	------
DK62_RS06810	DK62_RS06810	hypothetical protein	478.31	515.15	598.92	276.01	899.24	609.02	516.17	574.34	496.73	437.47	754.13	545.26	------	------	------	------	------	------
DK62_RS06815	DK62_RS06815	extracellular solute-binding protein	282.88	216.52	312.41	235.34	214.62	188.94	274.94	280.22	249.7	273.88	201.78	277.58	GO:0055085;GO:0043190;GO:0042597	BP:transmembrane transport;CC:ATP-binding cassett;CC:periplasmic space;	K13893	yejA	map02010	ABC transporters
DK62_RS06820	DK62_RS06820	extracellular solute-binding protein	112.36	98.71	99.24	82.99	75.66	74.48	120.35	120.78	105.54	91.12	75.07	120.57	GO:0055085;GO:0043190;GO:0042597	BP:transmembrane transport;CC:ATP-binding cassett;CC:periplasmic space;	K13893	yejA	map02010	ABC transporters
DK62_RS06825	DK62_RS06825	microcin C ABC transporter permease YejB	124.49	110.53	78.75	58.88	71.43	65.69	115.03	111.51	117.51	68.82	68.56	113.27	GO:0055085;GO:0016021;GO:0005886	BP:transmembrane transport;CC:integral component of membrane;CC:plasma membrane;	K13894	yejB	map02010	ABC transporters
DK62_RS06830	DK62_RS06830	ABC transporter permease	91.81	85.84	46.76	34.04	50.11	55.53	89.15	94.76	88.83	40.4	52.82	91.96	GO:0055085;GO:0016021;GO:0005886	BP:transmembrane transport;CC:integral component of membrane;CC:plasma membrane;	K13895	yejE	map02010	ABC transporters
DK62_RS06835	DK62_RS06835	ABC transporter ATP-binding protein	109.92	104.3	46.52	36.58	63.1	52.74	91.7	93.62	107.11	41.55	57.92	92.66	GO:0015031;GO:0005886;GO:0042626;GO:0005524	BP:protein transport;CC:plasma membrane;MF:ATPase activity, coupled to transmembrane movement of substances;MF:ATP binding;	K13896	yejF	map02010	ABC transporters
DK62_RS06840	DK62_RS06840	glyoxylate/hydroxypyruvate reductase A	206.18	208.64	107.41	63.18	137.95	106.74	180.21	174.51	207.41	85.3	122.35	177.36	GO:0051287	MF:NAD binding;	K12972	ghrA	map00630;map00260;map00620	Glyoxylate and dicarboxylate metabolism;Glycine, serine and threonine metabolism;Pyruvate metabolism
DK62_RS06845	DK62_RS06845	molybdopterin-synthase adenylyltransferase MoeB	414.26	452.43	417.42	424.06	314.55	408.95	490.97	454.18	433.35	420.74	361.75	472.58	GO:0008641	MF:small protein activating enzyme activity;	K21029	moeB	map04122	Sulfur relay system
DK62_RS06850	recF	DNA replication/repair protein RecF	29.27	31.17	14.44	19.29	12.4	14.59	19.18	17.77	30.22	16.87	13.5	18.48	GO:0006281;GO:0006260;GO:0009432;GO:0005737;GO:0003697;GO:0005524	BP:DNA repair;BP:DNA replication;BP:SOS response;CC:cytoplasm;MF:single-stranded DNA binding;MF:ATP binding;	K03629	recF	map03440	Homologous recombination
DK62_RS06855	dnaN	DNA polymerase III subunit beta	250.34	260.35	242.35	257.67	163.38	230.05	280.98	267.9	255.35	250.01	196.72	274.44	GO:0006260;GO:0005737;GO:0009360;GO:0008408;GO:0003887;GO:0003677	BP:DNA replication;CC:cytoplasm;CC:DNA polymerase III complex;MF:3'-5' exonuclease activity;MF:DNA-directed DNA polymerase activity;MF:DNA binding;	K02338	dnaN	map03430;map03440;map03030	Mismatch repair;Homologous recombination;DNA replication
DK62_RS06860	dnaA	chromosomal replication initiator protein DnaA	345.44	316.44	1284.51	1178.05	398.55	399.56	337.33	335.41	330.94	1231.28	399.06	336.37	GO:0006270;GO:0006275;GO:0005737;GO:0003688;GO:0005524	BP:DNA replication initiation;BP:regulation of DNA replication;CC:cytoplasm;MF:DNA replication origin binding;MF:ATP binding;	K02313	dnaA	map04112;map02020	Cell cycle - Caulobacter;Two-component system
DK62_RS06865	rpsT	30S ribosomal protein S20	867.71	911.59	668.04	742.08	935.22	1469.43	1296.97	1494.35	889.65	705.06	1202.33	1395.66	GO:0006412;GO:0005840;GO:0003735;GO:0019843	BP:translation;CC:ribosome;MF:structural constituent of ribosome;MF:rRNA binding;	K02968	rpsT	map03010	Ribosome
DK62_RS06875	DK62_RS06875	enoyl-CoA hydratase	124.78	134.85	123.4	154.33	16.69	18.81	23.7	30.3	129.82	138.87	17.75	27	GO:0004300;GO:0016853;GO:0003824	MF:enoyl-CoA hydratase activity;MF:isomerase activity;MF:catalytic activity;	K01692	paaF	map00310;map00640;map00281;map00650;map00627;map00903;map00930;map00380;map00362;map00360;map00071;map00280;map00410	Lysine degradation;Propanoate metabolism;Geraniol degradation;Butanoate metabolism;Aminobenzoate degradation;Limonene and pinene degradation;Caprolactam degradation;Tryptophan metabolism;Benzoate degradation;Phenylalanine metabolism;Fatty acid degradation;Valine, leucine and isoleucine degradation;beta-Alanine metabolism
DK62_RS06880	mutM	bifunctional DNA-formamidopyrimidine glycosylase/DNA-(apurinic or apyrimidinic site) lyase	44.8	44.86	83.25	98.81	34.36	57.95	75.05	81.26	44.83	91.03	46.16	78.16	GO:0006284;GO:0140078;GO:0008534;GO:0016746;GO:0008270;GO:0003684	BP:base-excision repair;MF:class I DNA;MF:oxidized purine nucleobase lesion DNA N-glycosylase activity;MF:transferase activity, transferring acyl groups;MF:zinc ion binding;MF:damaged DNA binding;	K10563	mutM	map03410	Base excision repair
DK62_RS06885	DK62_RS06885	pilus biosynthesis protein	233.71	273.13	218.91	116.44	122.55	294.57	269.69	305.36	253.42	167.68	208.56	287.53	------	------	------	------	------	------
DK62_RS06890	DK62_RS06890	leucyl aminopeptidase	38.01	43.49	27.28	27.66	40.33	40.49	54.95	53.34	40.75	27.47	40.41	54.15	GO:0005737;GO:0030145;GO:0070006	CC:cytoplasm;MF:manganese ion binding;MF:metalloaminopeptidase activity;	K01255	pepA	map00480	Glutathione metabolism
DK62_RS06895	DK62_RS06895	MarR family transcriptional regulator	113.44	120.73	37.24	54.73	42.45	65.21	81.18	84.87	117.09	45.99	53.83	83.03	GO:0003700	MF:transcription factor activity, sequence-specific DNA binding;	------	------	------	------
DK62_RS06900	DK62_RS06900	NlpC/P60 family protein	117.49	119.61	118.83	96.6	99.72	99.4	110.71	107.12	118.55	107.72	99.56	108.92	------	------	------	------	------	------
DK62_RS06905	DK62_RS06905	alpha/beta hydrolase	75.07	71.96	39	27.88	60.94	65.06	63.24	62.48	73.52	33.44	63	62.86	GO:0016787;GO:0016740	MF:hydrolase activity;MF:transferase activity;	------	------	------	------
DK62_RS06910	DK62_RS06910	D-glycerate dehydrogenase	187.35	182.82	132.37	124.61	225.23	216.61	235.86	230.1	185.09	128.49	220.92	232.98	GO:0008873;GO:0051287;GO:0016616	MF:gluconate 2-dehydrogenase activity;MF:NAD binding;MF:oxidoreductase activity, acting on the CH-OH group of donors, NAD or NADP as acceptor;	K00015	gyaR	map00630	Glyoxylate and dicarboxylate metabolism
DK62_RS06915	DK62_RS06915	SH3 domain-containing protein	266.5	240.86	195.86	146.61	177.67	292.18	253.84	356.88	253.68	171.24	234.93	305.36	------	------	------	------	------	------
DK62_RS06920	DK62_RS06920	MetQ/NlpA family ABC transporter substrate-binding protein	82.16	94.53	79.57	78.6	100.03	106.21	138.36	154.53	88.35	79.09	103.12	146.45	GO:0016020	CC:membrane;	K02073	metQ	map02010	ABC transporters
DK62_RS06925	DK62_RS06925	transcriptional repressor	2084.09	2156.09	2550.85	2190.45	1555.81	2233.22	2337.14	2434.16	2120.09	2370.65	1894.52	2385.65	GO:0005737;GO:0003700;GO:0046872;GO:0003677	CC:cytoplasm;MF:transcription factor activity, sequence-specific DNA binding;MF:metal ion binding;MF:DNA binding;	K09826	irr	------	------
DK62_RS06930	fabA	3-hydroxyacyl-[acyl-carrier-protein] dehydratase FabA	308.54	337.09	319.98	359.88	212.89	277.52	329.77	355.09	322.82	339.93	245.21	342.43	GO:0006633;GO:0005737;GO:0047451;GO:0008693;GO:0008659;GO:0004317;GO:0016757;GO:0034017	BP:fatty acid biosynthetic process;CC:cytoplasm;MF:3-hydroxyoctanoyl-[acyl-carrier-protein] dehydratase activity;MF:3-hydroxydecanoyl-[acyl-carrier-protein] dehydratase activity;MF:;MF:3-hydroxypalmitoyl-[acyl-carrier-protein] dehydratase activity;MF:transferase activity, transferring glycosyl groups;MF:trans-2-decenoyl-acyl-carrier-protein isomerase activity;	K01716	fabA	map00061	Fatty acid biosynthesis
DK62_RS06935	fabB	beta-ketoacyl-ACP synthase I	430.1	399.74	327.44	315.21	451.25	385.82	416.25	446.23	414.92	321.33	418.54	431.24	GO:0006633;GO:0004315	BP:fatty acid biosynthetic process;MF:3-oxoacyl-[acyl-carrier-protein] synthase activity;	K00647	fabB	map00780;map00061	Biotin metabolism;Fatty acid biosynthesis
DK62_RS06940	fabI	enoyl-ACP reductase FabI	326.4	317.17	204.73	195.73	200.47	218.03	233.16	248.49	321.79	200.23	209.25	240.83	GO:0006633;GO:0004318;GO:0000166;GO:0016631	BP:fatty acid biosynthetic process;MF:enoyl-[acyl-carrier-protein] reductas;MF:nucleotide binding;MF:enoyl-[acyl-carrier-protein] reductase activity;	K00208	fabI	map00780;map00061;map00333	Biotin metabolism;Fatty acid biosynthesis;Prodigiosin biosynthesis
DK62_RS06955	pnp	polyribonucleotide nucleotidyltransferase	614.02	632.17	336.71	520.97	829.07	705.96	572.81	594.46	623.1	428.84	767.52	583.64	GO:0006402;GO:0006396;GO:0005737;GO:0005840;GO:0000287;GO:0004654;GO:0003723	BP:mRNA catabolic process;BP:RNA processing;CC:cytoplasm;CC:ribosome;MF:magnesium ion binding;MF:polyribonucleotide nucleotidyltransferase activity;MF:RNA binding;	K00962	pnp	map03018	RNA degradation
DK62_RS06960	rpsO	30S ribosomal protein S15	2216.91	1950.41	944.88	1573.56	3204.37	2794.66	2449.08	2553.74	2083.66	1259.22	2999.52	2501.41	GO:0006412;GO:0005840;GO:0003735;GO:0019843	BP:translation;CC:ribosome;MF:structural constituent of ribosome;MF:rRNA binding;	K02956	rpsO	map03010	Ribosome
DK62_RS06965	truB	tRNA pseudouridine(55) synthase TruB	100.25	105.94	59.61	76.96	149.21	118.51	109.43	105.76	103.1	68.29	133.86	107.6	GO:0031119;GO:0106029;GO:0016829;GO:0003723;GO:0016787	BP:tRNA pseudouridine synthesis;MF:tRNA pseudouridine synthase activity;MF:lyase activity;MF:RNA binding;MF:hydrolase activity;	K03177	truB	------	------
DK62_RS06970	rbfA	30S ribosome-binding factor RbfA	80.21	82.63	41.19	58.28	89.88	110.67	102.4	101.71	81.42	49.74	100.28	102.06	GO:0030490;GO:0005737	BP:maturation of SSU-rRNA;CC:cytoplasm;	K02834	rbfA	------	------
DK62_RS06975	infB	translation initiation factor IF-2	525.62	512.24	390.43	344.47	390.69	481.18	459.46	472.98	518.93	367.45	435.94	466.22	GO:0005737;GO:0003746;GO:0003743;GO:0003924;GO:0005525	CC:cytoplasm;MF:translation elongation factor activity;MF:translation initiation factor activity;MF:GTPase activity;MF:GTP binding;	K02519	infB	------	------
DK62_RS06980	DK62_RS06980	RNA-binding protein	227.12	228.45	286.33	160.84	264.03	360	314.1	269.71	227.79	223.59	312.02	291.91	------	------	K07742	ylxR	------	------
DK62_RS06985	nusA	transcription termination factor NusA	341.94	325.87	341.7	349.68	504.24	482.96	367.84	334.34	333.91	345.69	493.6	351.09	GO:0031564;GO:0006353;GO:0005737;GO:0005840;GO:0003700;GO:0000166;GO:0003723;GO:0003746	BP:transcription antitermination;BP:DNA-templated transcription, termination;CC:cytoplasm;CC:ribosome;MF:transcription factor activity, sequence-specific DNA binding;MF:nucleotide binding;MF:RNA binding;MF:translation elongation factor activity;	K02600	nusA	------	------
DK62_RS06990	rimP	ribosome maturation factor RimP	66.08	63.81	25.04	31.92	76.31	98.51	61.88	48.04	64.95	28.48	87.41	54.96	GO:0042274;GO:0005737	BP:ribosomal small subunit biogenesis;CC:cytoplasm;	K09748	rimP	------	------
DK62_RS06995	DK62_RS06995	tRNA (guanosine(46)-N(7))-methyltransferase TrmB	100.29	116.04	50.89	87.48	70.9	87.12	97.57	101.4	108.17	69.19	79.01	99.49	GO:0008176	MF:tRN;	K03439	trmB	------	------
DK62_RS07000	metK	methionine adenosyltransferase	424.84	461.6	202.93	271.53	266.66	295.1	356.45	384.69	443.22	237.23	280.88	370.57	GO:0006556;GO:0006730;GO:0005737;GO:0004478;GO:0016746;GO:0046872;GO:0005524	BP:S-adenosylmethionine biosynthetic process;BP:one-carbon metabolic process;CC:cytoplasm;MF:methionine adenosyltransferase activity;MF:transferase activity, transferring acyl groups;MF:metal ion binding;MF:ATP binding;	K00789	metK	map00270	Cysteine and methionine metabolism
DK62_RS07005	DK62_RS07005	helix-turn-helix domain-containing protein	139.38	139.51	85.22	59.76	236.93	153.43	171.8	175.9	139.45	72.49	195.18	173.85	GO:0003677	MF:DNA binding;	------	------	------	------
DK62_RS07010	lnt	apolipoprotein N-acyltransferase	34.66	40.13	31.12	25.99	23.17	24.92	26.1	29.02	37.4	28.56	24.05	27.56	GO:0042158;GO:0016021;GO:0005886;GO:0016853;GO:0016410	BP:lipoprotein biosynthetic process;CC:integral component of membrane;CC:plasma membrane;MF:isomerase activity;MF:N-acyltransferase activity;	K03820	lnt	------	------
DK62_RS07015	DK62_RS07015	hemolysin family protein	340.62	345.48	284.53	193.12	194.92	227.29	166.77	155.9	343.05	238.83	211.11	161.34	GO:0050660	MF:flavin adenine dinucleotide binding;	------	------	------	------
DK62_RS07020	ybeY	rRNA maturation RNase YbeY	182.17	187.07	272.96	169.15	193.9	175.87	138.3	127.13	184.62	221.06	184.89	132.72	GO:0006364;GO:0005737;GO:0004222;GO:0016301;GO:0004521;GO:0008270	BP:rRNA processing;CC:cytoplasm;MF:metalloendopeptidase activity;MF:kinase activity;MF:endoribonuclease activity;MF:zinc ion binding;	K07042	ybeY	------	------
DK62_RS07025	DK62_RS07025	PhoH family protein	1028.42	898.58	1269.15	848.46	652.41	552.87	519.35	490.64	963.5	1058.81	602.64	505	GO:0005524	MF:ATP binding;	K06217	phoH	------	------
DK62_RS07030	miaB	tRNA (N6-isopentenyl adenosine(37)-C2)-methylthiotransferase MiaB	87.55	96.05	66.72	80.59	79.98	99.62	97.24	105.22	91.8	73.66	89.8	101.23	GO:0006400;GO:0005737;GO:0046872;GO:0051539;GO:0035596	BP:tRNA modification;CC:cytoplasm;MF:metal ion binding;MF:4 iron, 4 sulfur cluster binding;MF:methylthiotransferase activity;	K06168	miaB	------	------
DK62_RS07035	DK62_RS07035	1-acyl-sn-glycerol-3-phosphate acyltransferase	17.37	20.1	7.45	14.02	8.91	13.33	15.27	18.96	18.74	10.74	11.12	17.12	GO:0016021;GO:0016746;GO:0003841	CC:integral component of membrane;MF:transferase activity, transferring acyl groups;MF:1-acylglycerol-3-phosphate O-acyltransferase activity;	K22617	olsA	------	------
DK62_RS07040	rimI	ribosomal protein S18-alanine N-acetyltransferase	69.43	75.69	47.37	72.5	55.45	65.51	69.48	70.56	72.56	59.94	60.48	70.02	GO:0006474;GO:0009323;GO:0005840;GO:0008080;GO:0008999;GO:0003864	BP:N-terminal protein amino acid acetylation;CC:ribosomal-protein-alanine N-acetyltransferase complex;CC:ribosome;MF:N-acetyltransferase activity;MF:ribosomal-protein-alanine N-acetyltransferase activity;MF:3-methyl-2-oxobutanoate hydroxymethyltransferase activity;	K03789	rimI	------	------
DK62_RS07045	tsaB	tRNA (adenosine(37)-N6)-threonylcarbamoyltransferase complex dimerization subunit type 1 TsaB	28.64	37.98	22.12	31.47	15.61	28.36	31.36	34.5	33.31	26.8	21.99	32.93	GO:0002949;GO:0008233;GO:0004222;GO:0016740;GO:0008237	BP:tRNA threonylcarbamoyladenosine modification;MF:peptidase activity;MF:metalloendopeptidase activity;MF:transferase activity;MF:metallopeptidase activity;	K14742	tsaB	------	------
DK62_RS07050	dps	DNA starvation/stationary phase protection protein Dps	20035	19691.4	17508.5	12968	14706.8	13783	14081.8	13646	19863.2	15238.3	14244.9	13863.9	GO:0008199;GO:0016722;GO:0003677	MF:ferric iron binding;MF:oxidoreductase activity, oxidizing metal ions;MF:DNA binding;	K04047	dps	------	------
DK62_RS07055	DK62_RS07055	aminopeptidase	168.44	185.59	162.93	203.69	178.26	169.69	200.15	214.56	177.02	183.31	173.98	207.36	GO:0004177;GO:0046872;GO:0008237	MF:aminopeptidase activity;MF:metal ion binding;MF:metallopeptidase activity;	K19689	ampS	------	------
DK62_RS07060	DK62_RS07060	hypothetical protein	1189	1044.51	1578.95	1036.14	783.43	879.49	887.83	876.23	1116.76	1307.55	831.46	882.03	------	------	------	------	------	------
DK62_RS07065	DK62_RS07065	cell wall hydrolase	922.83	768.64	385.99	283.56	513.47	601.08	656.98	720.77	845.74	334.78	557.28	688.88	GO:0016787	MF:hydrolase activity;	------	------	------	------
DK62_RS07070	phoB	phosphate regulon transcriptional regulator PhoB	83.38	72.64	68.33	38.93	59.1	67.92	59.06	55.29	78.01	53.63	63.51	57.18	GO:0006355;GO:0006817;GO:0000156;GO:0003677	BP:regulation of transcription, DNA-templated;BP:phosphate ion transport;MF:phosphorelay response regulator activity;MF:DNA binding;	K07657	phoB	map02020	Two-component system
DK62_RS07075	phoU	phosphate signaling complex protein PhoU	112.8	113.19	83.52	67.58	120.04	104.34	103.7	94.89	113	75.55	112.19	99.3	GO:0030643;GO:0006817;GO:0045936;GO:0005737	BP:cellular phosphate ion homeostasis;BP:phosphate ion transport;BP:negative regulation of phosphate metabolic process;CC:cytoplasm;	K02039	phoU	------	------
DK62_RS07080	pstB	phosphate ABC transporter ATP-binding protein PstB	132.81	107.09	89.87	94.85	139.91	132.14	126.21	120.25	119.95	92.36	136.03	123.23	GO:0008152;GO:0005886;GO:0005315;GO:0016798;GO:0015415;GO:0005524	BP:metabolic process;CC:plasma membrane;MF:inorganic phosphate transmembrane transporter activity;MF:hydrolase activity, acting on glycosyl bonds;MF:ATPase-coupled phosphate ion transmembrane transporter activity;MF:ATP binding;	K02036	pstB	map02010	ABC transporters
DK62_RS07085	pstA	phosphate ABC transporter permease PstA	66.32	55.4	45.4	61.79	57.91	76.58	63.46	61.37	60.86	53.6	67.25	62.42	GO:0035435;GO:0005887;GO:0005315	BP:phosphate ion transmembrane transport;CC:integral component of plasma membrane;MF:inorganic phosphate transmembrane transporter activity;	K02038	pstA	map02010	ABC transporters
DK62_RS07090	pstC	phosphate ABC transporter permease subunit PstC	57.66	53.3	44.63	52.05	41.94	65.92	50.86	50.88	55.48	48.34	53.93	50.87	GO:0006817;GO:0016021;GO:0005886;GO:0005315	BP:phosphate ion transport;CC:integral component of membrane;CC:plasma membrane;MF:inorganic phosphate transmembrane transporter activity;	K02037	pstC	map02010	ABC transporters
DK62_RS07095	DK62_RS07095	substrate-binding domain-containing protein	145.8	147.62	156.16	99.5	189.11	179.66	148.39	145.8	146.71	127.83	184.39	147.1	------	------	K02040	pstS	map05152;map02010;map02020	Tuberculosis;ABC transporters;Two-component system
DK62_RS07100	DK62_RS07100	YbaN family protein	20.53	21.16	18.39	18.9	24.5	21.57	28.24	28.33	20.85	18.65	23.04	28.29	GO:0016021	CC:integral component of membrane;	K09790	------	------	------
DK62_RS07105	DK62_RS07105	septal ring lytic transglycosylase RlpA family protein	731.29	559.42	252.3	236.28	404.45	525.27	677.65	805.54	645.36	244.29	464.86	741.6	GO:0071555;GO:0000270;GO:0016829;GO:0008932	BP:cell wall organization;BP:peptidoglycan metabolic process;MF:lyase activity;MF:lytic endotransglycosylase activity;	K03642	rlpA	------	------
DK62_RS07110	DK62_RS07110	transglutaminase-like cysteine peptidase	99.01	108.48	17.88	20.53	209.27	238.6	281.99	297.89	103.75	19.21	223.94	289.94	------	------	------	------	------	------
DK62_RS07115	DK62_RS07115	YifB family Mg chelatase-like AAA ATPase	7.02	7.56	10.76	15.47	9.18	10.47	7.87	6.06	7.29	13.12	9.83	6.97	------	------	K07391	comM	------	------
DK62_RS07120	gshB	glutathione synthase	128.21	132.96	99.79	131.74	110.13	100.33	112.9	134.29	130.59	115.77	105.23	123.6	GO:0016787;GO:0046872;GO:0004363;GO:0005524	MF:hydrolase activity;MF:metal ion binding;MF:glutathione synthase activity;MF:ATP binding;	K01920	gshB	map00270;map00480	Cysteine and methionine metabolism;Glutathione metabolism
DK62_RS07125	DK62_RS07125	SMP-30/gluconolactonase/LRE family protein	39.05	48.56	49.56	37.47	40.99	36.83	46.91	41.63	43.81	43.52	38.91	44.27	------	------	K22217	------	------	------
DK62_RS07130	DK62_RS07130	DUF1330 domain-containing protein	116.27	120.16	70.74	66.74	112.2	91.33	123.84	119.01	118.22	68.74	101.77	121.43	------	------	------	------	------	------
DK62_RS07135	pyrF	orotidine-5'-phosphate decarboxylase	28.03	29.09	21.67	17.98	30.68	40.61	50.51	53.78	28.56	19.83	35.65	52.15	GO:0006207;GO:0044205;GO:0004590	BP:'de novo' pyrimidine nucleobase biosynthetic process;BP:'de novo' UMP biosynthetic process;MF:orotidine-5'-phosphate decarboxylase activity;	K01591	pyrF	map00240	Pyrimidine metabolism
DK62_RS07140	DK62_RS07140	class I SAM-dependent methyltransferase	470.33	503.52	345.76	243.15	352.91	285.02	332.49	381.19	486.93	294.46	318.97	356.84	GO:0032259;GO:0080101;GO:0000179;GO:0004608;GO:0008168;GO:0000773	BP:methylation;MF:phosphatidyl-N-dimethylethanolamine N-methyltransferase activity;MF:rRN;MF:phosphatidylethanolamine N-methyltransferase activity;MF:methyltransferase activity;MF:phosphatidyl-N-methylethanolamine N-methyltransferase activity;	K00570	pmtA	map00564	Glycerophospholipid metabolism
DK62_RS07145	dnaJ	molecular chaperone DnaJ	467.35	457.04	376.59	216.36	250.88	289.82	228.51	286.65	462.2	296.48	270.35	257.58	GO:0006457;GO:0006260;GO:0009408;GO:0005737;GO:0031072;GO:0051082;GO:0008270;GO:0005524	BP:protein folding;BP:DNA replication;BP:response to heat;CC:cytoplasm;MF:heat shock protein binding;MF:unfolded protein binding;MF:zinc ion binding;MF:ATP binding;	K03686	dnaJ	------	------
DK62_RS07150	dnaK	molecular chaperone DnaK	1685.94	1639.75	2603.16	1932.03	2095.94	1896.69	1623.66	1896.11	1662.85	2267.6	1996.32	1759.89	------	------	------	------	------	------
DK62_RS07155	DK62_RS07155	Gfo/Idh/MocA family oxidoreductase	56.53	70.03	49.16	56.05	26.98	30.15	43.26	37.72	63.28	52.61	28.57	40.49	GO:0016021	CC:integral component of membrane;	------	------	------	------
DK62_RS07160	pheT	phenylalanine--tRNA ligase subunit beta	51.91	60.23	38.88	53.96	35.37	43.3	48.32	45.17	56.07	46.42	39.34	46.75	GO:0006432;GO:0005737;GO:0004826;GO:0000049;GO:0000287;GO:0016740;GO:0005524	BP:phenylalanyl-tRNA aminoacylation;CC:cytoplasm;MF:phenylalanine-tRNA ligase activity;MF:tRNA binding;MF:magnesium ion binding;MF:transferase activity;MF:ATP binding;	K01890	pheT	map00970	Aminoacyl-tRNA biosynthesis
DK62_RS07165	pheS	phenylalanine--tRNA ligase subunit alpha	43.01	41.81	31.41	43.57	58.56	38.45	45.3	51.09	42.41	37.49	48.51	48.2	GO:0006432;GO:0005737;GO:0004826;GO:0000049;GO:0000287;GO:0016740;GO:0005524	BP:phenylalanyl-tRNA aminoacylation;CC:cytoplasm;MF:phenylalanine-tRNA ligase activity;MF:tRNA binding;MF:magnesium ion binding;MF:transferase activity;MF:ATP binding;	K01889	pheS	map00970	Aminoacyl-tRNA biosynthesis
DK62_RS07170	DK62_RS07170	hypothetical protein	51.36	55.87	28.46	42.67	56.33	52.91	62.56	62.58	53.62	35.57	54.62	62.57	GO:0004674	MF:protein serine/threonine kinase activity;	------	------	------	------
DK62_RS07175	rplT	50S ribosomal protein L20	700.66	781.55	467.82	650.48	863.47	682.72	675.32	747.27	741.11	559.15	773.1	711.3	GO:0000027;GO:0006412;GO:0005840;GO:0003735;GO:0019843	BP:ribosomal large subunit assembly;BP:translation;CC:ribosome;MF:structural constituent of ribosome;MF:rRNA binding;	K02887	rplT	map03010	Ribosome
DK62_RS07180	rpmI	50S ribosomal protein L35	1718.99	1869.02	853.2	1347.09	1489.99	1644.62	1423.01	1740.24	1794.01	1100.15	1567.31	1581.63	GO:0006412;GO:0005840;GO:0003735	BP:translation;CC:ribosome;MF:structural constituent of ribosome;	K02916	rpmI	map03010	Ribosome
DK62_RS07185	DK62_RS07185	isoprenylcysteine carboxylmethyltransferase family protein	56.43	58	45.69	57.52	38.9	46.65	67.07	73.91	57.22	51.61	42.78	70.49	GO:0032259;GO:0016021;GO:0008168	BP:methylation;CC:integral component of membrane;MF:methyltransferase activity;	------	------	------	------
DK62_RS07190	infC	translation initiation factor IF-3	1114.76	1192.23	758.05	1188.87	818.47	1047.22	1310.22	1382.91	1153.5	973.46	932.85	1346.57	GO:0005737;GO:0003743	CC:cytoplasm;MF:translation initiation factor activity;	K02520	infC	------	------
DK62_RS07200	DK62_RS07200	alpha/beta hydrolase	124.95	144.85	105.94	133.82	155.5	128.9	145.75	162.53	134.9	119.88	142.2	154.14	GO:0016787	MF:hydrolase activity;	------	------	------	------
DK62_RS07205	DK62_RS07205	benzoate/H(+) symporter BenE family transporter	103.74	108.1	76.7	88.15	43.98	75.52	87.41	88.46	105.92	82.43	59.75	87.94	GO:0016021;GO:0042925	CC:integral component of membrane;MF:benzoate transporter activity;	K05782	benE	------	------
DK62_RS07220	DK62_RS07220	M48 family metallopeptidase	641.71	653.98	436.53	297.23	222.02	298.98	279.15	279.8	647.85	366.88	260.5	279.48	------	------	------	------	------	------
DK62_RS07225	DK62_RS07225	YdcF family protein	268.94	292.23	123.17	131.87	106.13	123.18	124.67	134.38	280.59	127.52	114.66	129.53	------	------	------	------	------	------
DK62_RS07230	DK62_RS07230	phosphoribosylanthranilate isomerase	207.94	192.27	131	86.71	90.39	96.73	99.07	96.35	200.11	108.86	93.56	97.71	GO:0000162;GO:0004640	BP:tryptophan biosynthetic process;MF:phosphoribosylanthranilate isomerase activity;	K01817	trpF	map00400	Phenylalanine, tyrosine and tryptophan biosynthesis
DK62_RS07235	trpB	tryptophan synthase subunit beta	244.43	286.89	143.06	123.91	125.15	145.61	168.67	167.89	265.66	133.49	135.38	168.28	------	------	K01696	trpB	map00400;map00260	Phenylalanine, tyrosine and tryptophan biosynthesis;Glycine, serine and threonine metabolism
DK62_RS07240	DK62_RS07240	hypothetical protein	118.96	129.59	57.8	50.48	73.1	95.59	82.51	82.64	124.28	54.14	84.35	82.58	------	------	------	------	------	------
DK62_RS07245	trpA	tryptophan synthase subunit alpha	238.85	234.39	110.94	107.94	128.2	144.38	155.3	167.07	236.62	109.44	136.29	161.19	GO:0004834	MF:tryptophan synthase activity;	K01695	trpA	map00400;map00260	Phenylalanine, tyrosine and tryptophan biosynthesis;Glycine, serine and threonine metabolism
DK62_RS07250	accD	acetyl-CoA carboxylase%2C carboxyltransferase subunit beta	570.76	509.72	446.92	531.37	432.83	429.62	524.68	562.67	540.24	489.15	431.23	543.68	GO:0006633;GO:2001295;GO:0009317;GO:0016743;GO:0016740;GO:0003989;GO:0005524	BP:fatty acid biosynthetic process;BP:malonyl-CoA biosynthetic process;CC:acetyl-CoA carboxylase complex;MF:carboxyl- or carbamoyltransferase activity;MF:transferase activity;MF:acetyl-CoA carboxylase activity;MF:ATP binding;	K01963	accD	map00720;map00640;map00061;map00620	Carbon fixation pathways in prokaryotes;Propanoate metabolism;Fatty acid biosynthesis;Pyruvate metabolism
DK62_RS07255	DK62_RS07255	bifunctional folylpolyglutamate synthase/dihydrofolate synthase	179.88	175.24	85.53	86.47	69.64	110.25	127.43	132.35	177.56	86	89.95	129.89	GO:0071555;GO:0008360;GO:0051301;GO:0009252;GO:0046654;GO:0007049;GO:0046656;GO:0008841;GO:0004326;GO:0005524;GO:0046872	BP:cell wall organization;BP:regulation of cell shape;BP:cell division;BP:peptidoglycan biosynthetic process;BP:tetrahydrofolate biosynthetic process;BP:cell cycle;BP:folic acid biosynthetic process;MF:dihydrofolate synthase activity;MF:tetrahydrofolylpolyglutamate synthase activity;MF:ATP binding;MF:metal ion binding;	K11754	folC	map00790	Folate biosynthesis
DK62_RS07260	trxA	thioredoxin	2047.52	2279.65	2596.7	2425.75	1022.25	962.74	1393.58	1427.68	2163.59	2511.23	992.5	1410.63	GO:0006662;GO:0015035	BP:glycerol ether metabolic process;MF:protein disulfide oxidoreductase activity;	K03671	trxA	map05012;map04621;map05418;map05132	Parkinson disease;NOD-like receptor signaling pathway;Fluid shear stress and atherosclerosis;Salmonella infection
DK62_RS07265	addA	double-strand break repair helicase AddA	27.64	32.83	16.66	12.48	10.9	13.76	18.53	18.58	30.24	14.57	12.33	18.56	GO:0006281;GO:0003678;GO:0004527;GO:0003677;GO:0005524	BP:DNA repair;MF:DNA helicase activity;MF:exonuclease activity;MF:DNA binding;MF:ATP binding;	K16898	addA	------	------
DK62_RS07270	addB	double-strand break repair protein AddB	37.74	40.31	21.09	20.27	18.57	24.93	26.64	25.75	39.03	20.68	21.75	26.2	------	------	K16899	addB	------	------
DK62_RS07275	DK62_RS07275	nucleotidyltransferase family protein	130.8	123.33	108.4	116.25	97.34	78.72	71.41	87.12	127.07	112.33	88.03	79.27	GO:0016740;GO:0016779;GO:0004475	MF:transferase activity;MF:nucleotidyltransferase activity;MF:mannose-1-phosphate guanylyltransferase activity;	K00992	murU	map00520	Amino sugar and nucleotide sugar metabolism
DK62_RS07280	DK62_RS07280	bifunctional tRNA (adenosine(37)-N6)-threonylcarbamoyltransferase complex ATPase subunit type 1 TsaE/phosphotransferase	101.82	101.71	73.92	86.03	51.47	65.9	68.7	73.18	101.77	79.98	58.69	70.94	GO:0002949;GO:0005737;GO:0016301	BP:tRNA threonylcarbamoyladenosine modification;CC:cytoplasm;MF:kinase activity;	K07102	amgK	map00520	Amino sugar and nucleotide sugar metabolism
DK62_RS07285	DK62_RS07285	PAS domain-containing sensor histidine kinase	138.64	135.13	136.46	89.15	92.2	104.44	92.31	86.22	136.89	112.81	98.32	89.27	GO:0000155	MF:phosphorelay sensor kinase activity;	------	------	------	------
DK62_RS07290	ahcY	adenosylhomocysteinase	1509.08	1568.66	1548.04	2112.02	1277.65	1284.47	1347.71	1435.6	1538.87	1830.03	1281.06	1391.66	GO:0006730;GO:0005737;GO:0004013	BP:one-carbon metabolic process;CC:cytoplasm;MF:adenosylhomocysteinase activity;	K01251	ahcY	map00270	Cysteine and methionine metabolism
DK62_RS07295	DK62_RS07295	HPr family phosphocarrier protein	107.59	128.26	63.04	75.92	37.01	68.66	82.53	80.15	117.93	69.48	52.84	81.34	GO:0016740	MF:transferase activity;	K02784	ptsH	map02060	Phosphotransferase system (PTS)
DK62_RS07300	DK62_RS07300	PTS sugar transporter subunit IIA	183.58	261.84	157.74	145.82	186.22	201.92	215.21	202.32	222.71	151.78	194.07	208.77	GO:0009401;GO:0016021;GO:0103111;GO:0008982;GO:0016301	BP:phosphoenolpyruvate-dependent sugar phosphotransferase system;CC:integral component of membrane;MF:D-glucosamine PTS permease activity;MF:protein-;MF:kinase activity;	K02793	manXa	map00520;map02060;map00051	Phosphotransferase system (PTS);Fructose and mannose metabolism
DK62_RS07305	DK62_RS07305	HPr kinase/phosphorylase	45.15	40.32	31.26	40.05	21.19	26.11	34.22	33.35	42.74	35.66	23.65	33.79	GO:0006109;GO:0000155;GO:0005524	BP:regulation of carbohydrate metabolic process;MF:phosphorelay sensor kinase activity;MF:ATP binding;	------	------	------	------
DK62_RS07310	DK62_RS07310	stimulus-sensing domain-containing protein	133.09	110.21	121.76	183.96	85.01	89.24	109.32	110.36	121.65	152.86	87.13	109.84	GO:0016021;GO:0000155	CC:integral component of membrane;MF:phosphorelay sensor kinase activity;	K14980	chvG	map02020	Two-component system
DK62_RS07315	DK62_RS07315	response regulator transcription factor	379.27	330.45	479.69	713.93	384.09	345.32	394.94	390.01	354.86	596.81	364.71	392.48	GO:0000160;GO:0006355;GO:0003677	BP:phosphorelay signal transduction system;BP:regulation of transcription, DNA-templated;MF:DNA binding;	K14981	chvI	map02020	Two-component system
DK62_RS07325	DK62_RS07325	hypothetical protein	0	25.51	0	21.71	7.55	0	0	0	12.76	10.86	3.78	0	GO:0006094;GO:0005737;GO:0016787;GO:0016301;GO:0004612;GO:0046872;GO:0005524	BP:gluconeogenesis;CC:cytoplasm;MF:hydrolase activity;MF:kinase activity;MF:phosphoenolpyruvate carboxykinas;MF:metal ion binding;MF:ATP binding;	------	------	------	------
DK62_RS07330	arfB	aminoacyl-tRNA hydrolase	104.49	116.43	114.26	97.35	85.51	81.11	82.98	92.32	110.46	105.81	83.31	87.65	GO:0016787;GO:0003747	MF:hydrolase activity;MF:translation release factor activity;	K15034	yaeJ	------	------
DK62_RS07335	coaA	type I pantothenate kinase	45.67	47.97	19.35	26.57	32.06	36.16	41.07	40.74	46.82	22.96	34.11	40.91	GO:0015937;GO:0032259;GO:0005737;GO:0008168;GO:0004594;GO:0005524	BP:coenzyme A biosynthetic process;BP:methylation;CC:cytoplasm;MF:methyltransferase activity;MF:pantothenate kinase activity;MF:ATP binding;	K00867	coaA	map00770	Pantothenate and CoA biosynthesis
DK62_RS07340	DK62_RS07340	phosphoribosyl-ATP diphosphatase	29.32	23.02	6.26	17.32	26.19	26.03	26.35	19.86	26.17	11.79	26.11	23.11	GO:0000105;GO:0005737;GO:0005524;GO:0004636	BP:histidine biosynthetic process;CC:cytoplasm;MF:ATP binding;MF:phosphoribosyl-ATP diphosphatase activity;	K01523	hisE	map00340	Histidine metabolism
DK62_RS07345	hisF	imidazole glycerol phosphate synthase subunit HisF	47.18	47.68	22.55	30.71	56.53	53.62	48.13	58.64	47.43	26.63	55.08	53.39	GO:0000105;GO:0005737;GO:0000107;GO:0016829	BP:histidine biosynthetic process;CC:cytoplasm;MF:imidazoleglycerol-phosphate synthase activity;MF:lyase activity;	K02500	hisF	map00340	Histidine metabolism
DK62_RS07350	hisA	1-(5-phosphoribosyl)-5-[(5-phosphoribosylamino)methylideneamino]imidazole-4-carboxamide isomerase	64.15	60.68	27.26	47.93	44.79	71.12	72.55	78	62.42	37.6	57.96	75.28	GO:0000105;GO:0005737;GO:0016787;GO:0003949	BP:histidine biosynthetic process;CC:cytoplasm;MF:hydrolase activity;MF:1;	K01814	hisA	map00340	Histidine metabolism
DK62_RS07355	hisH	imidazole glycerol phosphate synthase subunit HisH	32.98	48.25	24.03	31.95	47.66	41.83	38.82	40.08	40.62	27.99	44.75	39.45	GO:0006541;GO:0000105;GO:0005737;GO:0004359;GO:0016829;GO:0000107	BP:glutamine metabolic process;BP:histidine biosynthetic process;CC:cytoplasm;MF:glutaminase activity;MF:lyase activity;MF:imidazoleglycerol-phosphate synthase activity;	K02501	hisH	map00340	Histidine metabolism
DK62_RS07360	DK62_RS07360	DUF2628 domain-containing protein	65.14	72.99	41.62	42.37	80.71	81.96	79.68	80.55	69.07	42	81.34	80.12	GO:0016021	CC:integral component of membrane;	------	------	------	------
DK62_RS07365	hisB	imidazoleglycerol-phosphate dehydratase HisB	191.38	192.04	127.56	179.61	197.47	223.2	246.08	278.46	191.71	153.59	210.34	262.27	GO:0000105;GO:0005737;GO:0004424	BP:histidine biosynthetic process;CC:cytoplasm;MF:imidazoleglycerol-phosphate dehydratase activity;	K01693	hisB	map00340	Histidine metabolism
DK62_RS07370	hslV	ATP-dependent protease subunit HslV	530.61	481.41	558.68	922.36	580.62	505.92	623.49	754.06	506.01	740.52	543.27	688.78	GO:0051603;GO:0005839;GO:0009376;GO:0004298;GO:0008233;GO:0046872	BP:proteolysis involved in cellular protein catabolic process;CC:proteasome core complex;CC:HslUV protease complex;MF:threonine-type endopeptidase activity;MF:peptidase activity;MF:metal ion binding;	K01419	hslV	------	------
DK62_RS07375	hslU	ATP-dependent protease ATPase subunit HslU	204.22	207.46	185.36	174.52	103.84	106.21	101.7	134.69	205.84	179.94	105.03	118.2	GO:0043335;GO:0009376;GO:0008233;GO:0016887;GO:0005524	BP:protein unfolding;CC:HslUV protease complex;MF:peptidase activity;MF:ATPase activity;MF:ATP binding;	K03667	hslU	------	------
DK62_RS07380	DK62_RS07380	DUF1402 family protein	49.42	51.48	30.87	57.05	47.2	46.81	49.83	65.11	50.45	43.96	47.01	57.47	------	------	------	------	------	------
DK62_RS07385	DK62_RS07385	helix-turn-helix transcriptional regulator	72.16	69.51	22.87	13.43	26.23	24.6	34.06	39.71	70.84	18.15	25.42	36.89	GO:0003677	MF:DNA binding;	------	------	------	------
DK62_RS07390	DK62_RS07390	Smr/MutS family protein	54.02	55.98	26.13	18.01	28.83	29.72	30.96	31	55	22.07	29.28	30.98	------	------	------	------	------	------
DK62_RS07395	DK62_RS07395	murein transglycosylase A	80.92	83.23	56.21	38.41	52.47	65.38	59.72	63.64	82.08	47.31	58.93	61.68	GO:0009254;GO:0071555;GO:0019867;GO:0016829;GO:0004553	BP:peptidoglycan turnover;BP:cell wall organization;CC:outer membrane;MF:lyase activity;MF:hydrolase activity, hydrolyzing O-glycosyl compounds;	K08304	mltA	------	------
DK62_RS07400	DK62_RS07400	Tim44/TimA family putative adaptor protein	441.06	482.43	409.78	482.83	408.71	439.94	510.55	527.48	461.75	446.31	424.33	519.02	GO:0016021;GO:0016020	CC:integral component of membrane;CC:membrane;	------	------	------	------
DK62_RS07405	fxsA	membrane protein FxsA	397.54	367.25	488	412.6	288.99	481.82	490.17	493.83	382.4	450.3	385.41	492	GO:0016021;GO:0016020	CC:integral component of membrane;CC:membrane;	K07113	fxsA	------	------
[truncated: 1,614 more rows]

## Sheet: Table S4
Table S4 Neural network prediction of SMZ resistance genes
Gene Name	Gene ID	WT	WT_SXT	Isolation	Isolation_SXT	KEGG pathway
[truncated: 20 more rows]
